# Supplementary material for: Modulation of the immunogenic landscape in colorectal cancer by mitochondrial methylation-controlled J protein
Source: Mol Biomed. 2026 May 11;7:67. doi: 10.1186/s43556-026-00466-9 (PMC13161452; doi:10.1186/s43556-026-00466-9)
Supplement: Supplementary file 2 — Supplementary Material 2. [file 43556_2026_466_MOESM2_ESM.xlsx]

## Sheet: S1-(Fig1c-d)
Genes	baseMean	log2FoldChange	lfcSE	pvalue	padj	ID	Significance	Signi_LEVEL	gene_chr	gene_start	gene_end	gene_strand	gene_length	gene_biotype	gene_description	tf_family
Rit2	148.957	11.877	3.02918	2e-19	2.98e-18	Rit2	Significant	***	18	31106542	31450343	-	4496	protein_coding	Ras-like without CAAX 2 [Source:MGI Symbol;Acc:MGI:108054]	-
Crocc2	31.9444	9.30046	2.7882	5.97e-12	4.73e-11	Crocc2	Significant	***	1	93096447	93158794	+	7132	protein_coding	ciliary rootlet coiled-coil, rootletin family member 2 [Source:MGI Symbol;Acc:MGI:3045962]	-
Kl	129.214	9.28997	1.29593	1.01e-15	1.12e-14	Kl	Significant	***	5	150876072	150917282	+	9328	protein_coding	klotho [Source:MGI Symbol;Acc:MGI:1101771]	-
Dpt	7813.85	8.7525	1.99846	2.66e-07	1.22e-06	Dpt	Significant	***	1	164624213	164651835	+	1724	protein_coding	dermatopontin [Source:MGI Symbol;Acc:MGI:1928392]	-
1700018B24Rik	176.844	8.40062	0.815962	7.78e-24	1.49e-22	1700018B24Rik	Significant	***	3	48560167	48563537	-	593	lncRNA	RIKEN cDNA 1700018B24 gene [Source:MGI Symbol;Acc:MGI:1913582]	-
Ano2	58.6004	8.08786	1.29974	3.28e-12	2.67e-11	Ano2	Significant	***	6	125667382	126017089	+	5385	protein_coding	anoctamin 2 [Source:MGI Symbol;Acc:MGI:2387214]	-
Xist	2866.07	8.04507	1.18805	5.25e-13	4.56e-12	Xist	Significant	***	X	102503972	102526860	-	17946	lncRNA	inactive X specific transcripts [Source:MGI Symbol;Acc:MGI:98974]	-
Prss35	757.347	7.81067	0.335932	2.36e-119	8.86e-117	Prss35	Significant	***	9	86625702	86640496	+	3444	protein_coding	protease, serine 35 [Source:MGI Symbol;Acc:MGI:2444800]	-
Syt4	12.7689	7.66769	2.65738	3.71e-08	1.91e-07	Syt4	Significant	***	18	31570861	31580459	-	3892	protein_coding	synaptotagmin IV [Source:MGI Symbol;Acc:MGI:101759]	-
Ranbp3l	733.657	7.57462	0.316447	2.31e-126	1.1e-123	Ranbp3l	Significant	***	15	8997433	9067417	+	6890	protein_coding	RAN binding protein 3-like [Source:MGI Symbol;Acc:MGI:2444654]	-
Sohlh1	41.2374	7.52947	1.30443	1.03e-10	7.14e-10	Sohlh1	Significant	***	2	25733007	25737260	-	1289	protein_coding	spermatogenesis and oogenesis specific basic helix-loop-helix 1 [Source:MGI Symbol;Acc:MGI:2684956]	bHLH
Ntf3	11.8821	7.51704	2.66466	1.16e-07	5.61e-07	Ntf3	Significant	***	6	126078375	126143873	-	1714	protein_coding	neurotrophin 3 [Source:MGI Symbol;Acc:MGI:97380]	-
Kcnj16	39.9893	7.47872	1.30287	1.32e-10	9.06e-10	Kcnj16	Significant	***	11	110858859	110918794	+	3936	protein_coding	potassium inwardly-rectifying channel, subfamily J, member 16 [Source:MGI Symbol;Acc:MGI:1314842]	-
Ighm	11.0163	7.39727	2.6384	1.21e-07	5.85e-07	Ighm	Significant	***	12	113382178	113386350	-	1886	IG_C_gene	immunoglobulin heavy constant mu [Source:MGI Symbol;Acc:MGI:96448]	-
Fmo1	2125.19	7.2996	0.187763	0	0	Fmo1	Significant	***	1	162657130	162694179	-	6304	protein_coding	flavin containing monooxygenase 1 [Source:MGI Symbol;Acc:MGI:1310002]	-
Agt	839.687	7.28071	0.541246	1.49e-42	6.94e-41	Agt	Significant	***	8	125283273	125296445	-	1891	protein_coding	angiotensinogen (serpin peptidase inhibitor, clade A, member 8) [Source:MGI Symbol;Acc:MGI:87963]	-
C1qtnf3	108.946	6.98894	0.657738	6.82e-26	1.45e-24	C1qtnf3	Significant	***	15	10952418	10980236	+	2557	protein_coding	C1q and tumor necrosis factor related protein 3 [Source:MGI Symbol;Acc:MGI:1932136]	-
Cgnl1	163.263	6.9417	0.538522	1.41e-37	5.43e-36	Cgnl1	Significant	***	9	71533791	71678884	-	7844	protein_coding	cingulin-like 1 [Source:MGI Symbol;Acc:MGI:1915428]	-
Ggt5	141.06	6.91433	0.568994	1.69e-33	5.43e-32	Ggt5	Significant	***	10	75425174	75453034	+	5922	protein_coding	gamma-glutamyltransferase 5 [Source:MGI Symbol;Acc:MGI:1346063]	-
Cacna1h	8.33902	6.82637	2.63226	2.12e-06	8.62e-06	Cacna1h	Significant	***	17	25593259	25652757	-	9763	protein_coding	calcium channel, voltage-dependent, T type, alpha 1H subunit [Source:MGI Symbol;Acc:MGI:1928842]	-
Flrt1	8.29136	6.78642	2.6543	3.52e-06	1.38e-05	Flrt1	Significant	***	19	7069366	7083094	-	5872	protein_coding	fibronectin leucine rich transmembrane protein 1 [Source:MGI Symbol;Acc:MGI:3026647]	-
Gm48550	7.96155	6.75152	2.61704	2.31e-06	9.35e-06	Gm48550	Significant	***	13	54122963	54130685	+	2452	lncRNA	predicted gene, 48550 [Source:MGI Symbol;Acc:MGI:6098101]	-
Gm42781	7.91136	6.73566	2.61501	2.39e-06	9.64e-06	Gm42781	Significant	***	3	39690208	39692926	+	2719	TEC	predicted gene 42781 [Source:MGI Symbol;Acc:MGI:5662918]	-
Cd59a	41.7481	6.72644	0.995324	3.86e-11	2.83e-10	Cd59a	Significant	***	2	103926146	103945699	+	1811	protein_coding	CD59a antigen [Source:MGI Symbol;Acc:MGI:109177]	-
Tns1	583.848	6.6923	0.293833	1.85e-115	5.95e-113	Tns1	Significant	***	1	73949390	74163608	-	16465	protein_coding	tensin 1 [Source:MGI Symbol;Acc:MGI:104552]	-
Ccn2	83.6612	6.59036	0.668802	1.13e-22	2.03e-21	Ccn2	Significant	***	10	24471340	24474581	+	2861	protein_coding	cellular communication network factor 2 [Source:MGI Symbol;Acc:MGI:95537]	-
Gm9913	50.7656	6.52172	0.851584	3.42e-14	3.32e-13	Gm9913	Significant	***	2	125347009	125349801	+	2793	lncRNA	predicted gene 9913 [Source:MGI Symbol;Acc:MGI:3642395]	-
Tspan11	136.698	6.5112	0.508236	2.48e-37	9.43e-36	Tspan11	Significant	***	6	127864552	127930940	+	5326	protein_coding	tetraspanin 11 [Source:MGI Symbol;Acc:MGI:1915748]	-
Gm34531	6.94829	6.47917	2.60439	6.03e-06	2.28e-05	Gm34531	Significant	***	15	75346395	75348315	+	413	unprocessed_pseudogene	predicted gene, 34531 [Source:MGI Symbol;Acc:MGI:5593690]	-
Serpinf1	2907.83	6.40424	0.376606	3.37e-66	3.31e-64	Serpinf1	Significant	***	11	75300595	75313527	-	2359	protein_coding	serine (or cysteine) peptidase inhibitor, clade F, member 1 [Source:MGI Symbol;Acc:MGI:108080]	-
Gm7696	6.6439	6.38763	2.5996	8.09e-06	3e-05	Gm7696	Significant	***	7	8354412	8360904	-	907	unprocessed_pseudogene	predicted gene 7696 [Source:MGI Symbol;Acc:MGI:3649133]	-
Fam135b	19.8496	6.38525	1.34409	6.91e-08	3.44e-07	Fam135b	Significant	***	15	71303458	71599687	-	19492	protein_coding	family with sequence similarity 135, member B [Source:MGI Symbol;Acc:MGI:1917613]	-
Ooep	6.45929	6.32788	2.59943	1.01e-05	3.69e-05	Ooep	Significant	***	9	78283391	78286007	-	2138	protein_coding	oocyte expressed protein [Source:MGI Symbol;Acc:MGI:1915218]	-
ENSMUSG00000120423	6.46374	6.32569	2.60182	1.05e-05	3.82e-05	ENSMUSG00000120423	Significant	***	5	92275107	92277972	+	1720	lncRNA	novel transcript	-
Cfap161	31.6463	6.29973	1.02019	9.63e-10	6.01e-09	Cfap161	Significant	***	7	83423309	83444088	-	3188	protein_coding	cilia and flagella associated protein 161 [Source:MGI Symbol;Acc:MGI:1922806]	-
Gm15867	18.8772	6.2882	1.34155	9.23e-08	4.53e-07	Gm15867	Significant	***	1	192537231	192539259	+	1093	lncRNA	predicted gene 15867 [Source:MGI Symbol;Acc:MGI:3801862]	-
Sned1	291.608	6.27432	0.362242	7.32e-68	7.36e-66	Sned1	Significant	***	1	93163563	93228787	+	9491	protein_coding	sushi, nidogen and EGF-like domains 1 [Source:MGI Symbol;Acc:MGI:3045960]	-
Tmem178b	6.35667	6.25199	2.62649	1.8e-05	6.33e-05	Tmem178b	Significant	***	6	39848395	40232084	+	11539	protein_coding	transmembrane protein 178B [Source:MGI Symbol;Acc:MGI:3647581]	-
Akr1cl	36.4357	6.03098	0.861166	3.68e-12	2.97e-11	Akr1cl	Significant	***	1	65051848	65071918	-	4209	protein_coding	aldo-keto reductase family 1, member C-like [Source:MGI Symbol;Acc:MGI:1918111]	-
Fabp7	15.724	5.95517	1.38084	6.35e-07	2.75e-06	Fabp7	Significant	***	10	57660977	57664546	+	1250	protein_coding	fatty acid binding protein 7, brain [Source:MGI Symbol;Acc:MGI:101916]	-
Fmo2	15.1876	5.92529	1.3631	5.68e-07	2.48e-06	Fmo2	Significant	***	1	162701886	162726295	-	5609	protein_coding	flavin containing monooxygenase 2 [Source:MGI Symbol;Acc:MGI:1916776]	-
Ptgfr	134.889	5.85372	0.432183	4.57e-42	2.08e-40	Ptgfr	Significant	***	3	151502139	151543267	-	6778	protein_coding	prostaglandin F receptor [Source:MGI Symbol;Acc:MGI:97796]	-
Akr1c14	397.227	5.80865	0.254287	1.3e-115	4.37e-113	Akr1c14	Significant	***	13	4099011	4140688	+	3239	protein_coding	aldo-keto reductase family 1, member C14 [Source:MGI Symbol;Acc:MGI:2145458]	-
9630028I04Rik	30.2132	5.70722	0.882179	6.91e-11	4.92e-10	9630028I04Rik	Significant	***	17	27452759	27467040	-	3086	lncRNA	RIKEN cDNA 9630028I04 gene [Source:MGI Symbol;Acc:MGI:2442601]	-
Plxdc1	197.269	5.70368	0.347588	5.5e-61	4.34e-59	Plxdc1	Significant	***	11	97814064	97877270	-	4836	protein_coding	plexin domain containing 1 [Source:MGI Symbol;Acc:MGI:1919574]	-
Pik3c2g	20.9713	5.66403	1.04341	5.22e-08	2.65e-07	Pik3c2g	Significant	***	6	139564219	139915010	+	12830	protein_coding	phosphatidylinositol-4-phosphate 3-kinase catalytic subunit type 2 gamma [Source:MGI Symbol;Acc:MGI:1203730]	-
Ptgds	101.289	5.65077	0.464208	2.51e-34	8.39e-33	Ptgds	Significant	***	2	25356721	25360058	-	1649	protein_coding	prostaglandin D2 synthase (brain) [Source:MGI Symbol;Acc:MGI:99261]	-
Hpse2	115.193	5.62898	0.4335	9.57e-39	3.83e-37	Hpse2	Significant	***	19	42774978	43376794	-	4627	protein_coding	heparanase 2 [Source:MGI Symbol;Acc:MGI:2685814]	-
Arfgef3	143.134	5.5109	0.380478	7.63e-48	4.29e-46	Arfgef3	Significant	***	10	18457587	18619697	-	14579	protein_coding	ARFGEF family member 3 [Source:MGI Symbol;Acc:MGI:106387]	-
Khk	463.497	5.48236	0.229395	6.82e-127	3.36e-124	Khk	Significant	***	5	31078775	31088592	+	1797	protein_coding	ketohexokinase [Source:MGI Symbol;Acc:MGI:1096353]	-
Prdm11	191.621	5.47663	0.330203	1.68e-62	1.43e-60	Prdm11	Significant	***	2	92802363	92876512	-	10177	protein_coding	PR domain containing 11 [Source:MGI Symbol;Acc:MGI:2685553]	-
Rab3il1	111.292	5.37608	0.412989	3.74e-39	1.51e-37	Rab3il1	Significant	***	19	9979033	10015744	+	7161	protein_coding	RAB3A interacting protein (rabin3)-like 1 [Source:MGI Symbol;Acc:MGI:1922010]	-
Fam180a	533.093	5.34286	0.205385	5.38e-150	3.54e-147	Fam180a	Significant	***	6	35289603	35303076	-	1606	protein_coding	family with sequence similarity 180, member A [Source:MGI Symbol;Acc:MGI:3039626]	-
Bmp6	63.3075	5.33709	0.55213	1.36e-22	2.45e-21	Bmp6	Significant	***	13	38529083	38684278	+	3900	protein_coding	bone morphogenetic protein 6 [Source:MGI Symbol;Acc:MGI:88182]	-
Lmcd1	121.354	5.33554	0.399636	3.75e-41	1.63e-39	Lmcd1	Significant	***	6	112250719	112307386	+	1730	protein_coding	LIM and cysteine-rich domains 1 [Source:MGI Symbol;Acc:MGI:1353635]	-
Mmp2	4035.92	5.2908	0.14748	2.74e-283	1.08e-279	Mmp2	Significant	***	8	93553919	93580048	+	3371	protein_coding	matrix metallopeptidase 2 [Source:MGI Symbol;Acc:MGI:97009]	-
Mapk4	15.8066	5.17124	1.08929	9.66e-07	4.1e-06	Mapk4	Significant	***	18	74061557	74198430	-	5400	protein_coding	mitogen-activated protein kinase 4 [Source:MGI Symbol;Acc:MGI:2444559]	-
Mme	159.248	5.15135	0.331722	5.02e-55	3.49e-53	Mme	Significant	***	3	63148958	63293451	+	11542	protein_coding	membrane metallo endopeptidase [Source:MGI Symbol;Acc:MGI:97004]	-
Sertad4	216.866	5.11451	0.281548	2.07e-74	2.82e-72	Sertad4	Significant	***	1	192526796	192538064	-	3850	protein_coding	SERTA domain containing 4 [Source:MGI Symbol;Acc:MGI:2443496]	-
Wnt11	31.6521	5.1014	0.727411	9.32e-13	7.93e-12	Wnt11	Significant	***	7	98484319	98504402	+	4137	protein_coding	wingless-type MMTV integration site family, member 11 [Source:MGI Symbol;Acc:MGI:101948]	-
Fez1	20.209	5.08786	0.918364	1.42e-08	7.74e-08	Fez1	Significant	***	9	36733160	36790220	+	4104	protein_coding	fasciculation and elongation protein zeta 1 (zygin I) [Source:MGI Symbol;Acc:MGI:2670976]	-
Fxyd2	327.493	5.08407	0.235368	3.15e-104	8.43e-102	Fxyd2	Significant	***	9	45310967	45321576	+	4005	protein_coding	FXYD domain-containing ion transport regulator 2 [Source:MGI Symbol;Acc:MGI:1195260]	-
Misp3	30.4454	5.06009	0.724905	1.44e-12	1.2e-11	Misp3	Significant	***	8	84736851	84738800	-	1413	protein_coding	MISP family member 3 [Source:MGI Symbol;Acc:MGI:1917384]	-
Gm8291	9.31048	5.05536	1.42013	1.97e-05	6.88e-05	Gm8291	Significant	***	8	35519277	35520537	-	1261	processed_pseudogene	predicted gene 8291 [Source:MGI Symbol;Acc:MGI:3648459]	-
Nrep	29.4164	5.00113	0.729754	3.15e-12	2.56e-11	Nrep	Significant	***	18	33570072	33597082	-	3908	protein_coding	neuronal regeneration related protein [Source:MGI Symbol;Acc:MGI:99444]	-
Sema3f	131.63	4.98365	0.346929	2.49e-47	1.37e-45	Sema3f	Significant	***	9	107558699	107587674	-	5197	protein_coding	sema domain, immunoglobulin domain (Ig), short basic domain, secreted, (semaphorin) 3F [Source:MGI Symbol;Acc:MGI:1096347]	-
Mgp	8.89741	4.97969	1.42132	2.49e-05	8.55e-05	Mgp	Significant	***	6	136849433	136852821	-	1187	protein_coding	matrix Gla protein [Source:MGI Symbol;Acc:MGI:96976]	-
Itgbl1	329.538	4.89054	0.220826	3.3e-109	9.29e-107	Itgbl1	Significant	***	14	123897383	124213030	+	4229	protein_coding	integrin, beta-like 1 [Source:MGI Symbol;Acc:MGI:2443439]	-
Gask1b	69.8939	4.86161	0.454978	3.04e-27	6.88e-26	Gask1b	Significant	***	3	79791840	79853587	+	9598	protein_coding	golgi associated kinase 1B [Source:MGI Symbol;Acc:MGI:1915909]	-
Sulf2	474.278	4.81693	0.1867	1.75e-147	1.11e-144	Sulf2	Significant	***	2	165915009	165997583	-	5871	protein_coding	sulfatase 2 [Source:MGI Symbol;Acc:MGI:1919293]	-
Igfbp5	74.2735	4.79352	0.473826	1.73e-24	3.49e-23	Igfbp5	Significant	***	1	72897091	72914043	-	6006	protein_coding	insulin-like growth factor binding protein 5 [Source:MGI Symbol;Acc:MGI:96440]	-
Ttc30a1	34.0612	4.7702	0.639283	3.25e-14	3.16e-13	Ttc30a1	Significant	***	2	75808591	75812311	-	3721	protein_coding	tetratricopeptide repeat domain 30A1 [Source:MGI Symbol;Acc:MGI:1926052]	-
Smpdl3a	59.8828	4.74836	0.482785	2.53e-23	4.73e-22	Smpdl3a	Significant	***	10	57670431	57687926	+	2065	protein_coding	sphingomyelin phosphodiesterase, acid-like 3A [Source:MGI Symbol;Acc:MGI:1931437]	-
Fam189a2	7.77729	4.72819	1.45833	6.75e-05	0.000215864	Fam189a2	Significant	***	19	23950114	24008383	-	2886	protein_coding	family with sequence similarity 189, member A2 [Source:MGI Symbol;Acc:MGI:2685813]	-
Gsdmd	301.767	4.71416	0.220349	3.63e-102	8.83e-100	Gsdmd	Significant	***	15	75734176	75739257	+	2377	protein_coding	gasdermin D [Source:MGI Symbol;Acc:MGI:1916396]	-
Chchd10	1028.87	4.71285	0.147092	1.14e-226	1.9e-223	Chchd10	Significant	***	10	75768964	75773581	+	1575	protein_coding	coiled-coil-helix-coiled-coil-helix domain containing 10 [Source:MGI Symbol;Acc:MGI:2143558]	-
Gm15895	7.74624	4.67902	1.48479	8.77e-05	0.00027455	Gm15895	Significant	***	8	111532270	111534109	+	731	lncRNA	predicted gene 15895 [Source:MGI Symbol;Acc:MGI:3802071]	-
Aox3	61.6746	4.65885	0.466866	3.39e-24	6.7e-23	Aox3	Significant	***	1	58152289	58239857	+	7033	protein_coding	aldehyde oxidase 3 [Source:MGI Symbol;Acc:MGI:1918974]	-
Tmem88	48.2913	4.65181	0.523025	1.61e-19	2.42e-18	Tmem88	Significant	***	11	69287345	69289060	-	1582	protein_coding	transmembrane protein 88 [Source:MGI Symbol;Acc:MGI:1914270]	-
Ppil6	44.7687	4.6415	0.551466	6.89e-18	9.11e-17	Ppil6	Significant	***	10	41366435	41390282	+	1169	protein_coding	peptidylprolyl isomerase (cyclophilin)-like 6 [Source:MGI Symbol;Acc:MGI:1920325]	-
Aspg	207.598	4.63371	0.265929	2.31e-68	2.4e-66	Aspg	Significant	***	12	112073113	112093993	+	3521	protein_coding	asparaginase [Source:MGI Symbol;Acc:MGI:2144822]	-
Calcb	248.88	4.60375	0.252842	2.38e-75	3.33e-73	Calcb	Significant	***	7	114317878	114322600	+	1264	protein_coding	calcitonin-related polypeptide, beta [Source:MGI Symbol;Acc:MGI:2151254]	-
Nfatc4	81.2413	4.57385	0.395019	1.12e-31	3.29e-30	Nfatc4	Significant	***	14	56060601	56071400	+	5808	protein_coding	nuclear factor of activated T cells, cytoplasmic, calcineurin dependent 4 [Source:MGI Symbol;Acc:MGI:1920431]	RHD
Lingo1	45.4372	4.5591	0.523085	7.86e-19	1.12e-17	Lingo1	Significant	***	9	56525759	56703752	-	4715	protein_coding	leucine rich repeat and Ig domain containing 1 [Source:MGI Symbol;Acc:MGI:1915522]	-
Islr	7.17314	4.54822	1.54436	0.000190515	0.000561201	Islr	Significant	***	9	58063551	58111589	-	2686	protein_coding	immunoglobulin superfamily containing leucine-rich repeat [Source:MGI Symbol;Acc:MGI:1349645]	-
Olfml3	153.818	4.53203	0.298397	1.09e-52	6.97e-51	Olfml3	Significant	***	3	103629538	103645317	-	6161	protein_coding	olfactomedin-like 3 [Source:MGI Symbol;Acc:MGI:1914877]	-
Scn1b	54.4424	4.47019	0.485492	5.88e-21	9.55e-20	Scn1b	Significant	***	7	30815949	30826428	-	1859	protein_coding	sodium channel, voltage-gated, type I, beta [Source:MGI Symbol;Acc:MGI:98247]	-
Cyp17a1	14.3033	4.45604	0.968978	9e-07	3.84e-06	Cyp17a1	Significant	***	19	46655604	46661611	-	2769	protein_coding	cytochrome P450, family 17, subfamily a, polypeptide 1 [Source:MGI Symbol;Acc:MGI:88586]	-
Ramp2	1047.45	4.43489	0.134729	9.45e-239	2.13e-235	Ramp2	Significant	***	11	101136854	101150372	+	3301	protein_coding	receptor (calcitonin) activity modifying protein 2 [Source:MGI Symbol;Acc:MGI:1859650]	-
Ccdc3	38.2252	4.43072	0.562001	7.98e-16	8.94e-15	Ccdc3	Significant	***	2	5142587	5235689	+	2670	protein_coding	coiled-coil domain containing 3 [Source:MGI Symbol;Acc:MGI:1921436]	-
Klhdc7a	9.93929	4.41211	1.16146	4.18e-05	0.000138079	Klhdc7a	Significant	***	4	139687531	139695337	-	7807	protein_coding	kelch domain containing 7A [Source:MGI Symbol;Acc:MGI:2444612]	-
Tlcd5	119.259	4.37951	0.321599	5.95e-43	2.8e-41	Tlcd5	Significant	***	9	43019945	43027865	-	3578	protein_coding	TLC domain containing 5 [Source:MGI Symbol;Acc:MGI:2685030]	-
Magea8	269.085	4.37574	0.216375	9.66e-92	1.96e-89	Magea8	Significant	***	X	153768771	153778846	-	1646	protein_coding	MAGE family member A8 [Source:MGI Symbol;Acc:MGI:1333827]	-
Gm5886	99.8654	4.36832	0.372838	9.87e-33	3.06e-31	Gm5886	Significant	***	6	133740962	133744377	-	2623	transcribed_unprocessed_pseudogene	predicted gene 5886 [Source:MGI Symbol;Acc:MGI:3648674]	-
Serpinb2	194.087	4.26551	0.26527	4.11e-59	3.12e-57	Serpinb2	Significant	***	1	107439153	107463208	+	2349	protein_coding	serine (or cysteine) peptidase inhibitor, clade B, member 2 [Source:MGI Symbol;Acc:MGI:97609]	-
Nudt16l1	105.714	4.24809	0.329589	1.19e-38	4.75e-37	Nudt16l1	Significant	***	16	4756625	4758896	+	1948	protein_coding	nudix (nucleoside diphosphate linked moiety X)-type motif 16-like 1 [Source:MGI Symbol;Acc:MGI:1914161]	-
Arc	180.233	4.24536	0.258918	4.74e-61	3.78e-59	Arc	Significant	***	15	74540932	74544419	-	3057	protein_coding	activity regulated cytoskeletal-associated protein [Source:MGI Symbol;Acc:MGI:88067]	-
Akr1c18	315.57	4.24323	0.198286	1.92e-102	4.74e-100	Akr1c18	Significant	***	13	4182614	4200653	-	1207	protein_coding	aldo-keto reductase family 1, member C18 [Source:MGI Symbol;Acc:MGI:2145420]	-
Rftn2	90.1472	4.24152	0.347613	6.1e-35	2.11e-33	Rftn2	Significant	***	1	55209318	55265941	-	5871	protein_coding	raftlin family member 2 [Source:MGI Symbol;Acc:MGI:1921263]	-
Hoxc8	27.9379	4.24149	0.626204	2.56e-12	2.09e-11	Hoxc8	Significant	***	15	102899039	102902543	+	2832	protein_coding	homeobox C8 [Source:MGI Symbol;Acc:MGI:96198]	Homeobox
Scgb2b7	6.33889	4.24074	1.57995	0.000388805	0.00108941	Scgb2b7	Significant	**	7	31403204	31405182	-	938	protein_coding	secretoglobin, family 2B, member 7 [Source:MGI Symbol;Acc:MGI:3782864]	-
Serpinb1a	64.7863	4.23463	0.41812	8.69e-25	1.77e-23	Serpinb1a	Significant	***	13	33026075	33035168	-	2303	protein_coding	serine (or cysteine) peptidase inhibitor, clade B, member 1a [Source:MGI Symbol;Acc:MGI:1913472]	-
Hspa12b	96.0539	4.23347	0.360093	1.12e-32	3.43e-31	Hspa12b	Significant	***	2	130969200	130988241	+	3685	protein_coding	heat shock protein 12B [Source:MGI Symbol;Acc:MGI:1919880]	-
Tmem119	234.822	4.22551	0.231526	2.83e-75	3.92e-73	Tmem119	Significant	***	5	113931790	113938577	-	2315	protein_coding	transmembrane protein 119 [Source:MGI Symbol;Acc:MGI:2385228]	-
Col22a1	21.9825	4.20709	0.750561	2.86e-09	1.69e-08	Col22a1	Significant	***	15	71667644	71906076	-	9203	protein_coding	collagen, type XXII, alpha 1 [Source:MGI Symbol;Acc:MGI:1916950]	-
Mrgprf	371.191	4.20668	0.1866	2.63e-113	8.14e-111	Mrgprf	Significant	***	7	144854565	144863294	+	2214	protein_coding	MAS-related GPR, member F [Source:MGI Symbol;Acc:MGI:2384823]	-
Clvs1	12.249	4.20138	0.986428	3.97e-06	1.54e-05	Clvs1	Significant	***	4	9269293	9451691	+	7566	protein_coding	clavesin 1 [Source:MGI Symbol;Acc:MGI:1921688]	-
Agmo	80.4685	4.18945	0.374026	9.73e-30	2.57e-28	Agmo	Significant	***	12	37291640	37632201	+	6397	protein_coding	alkylglycerol monooxygenase [Source:MGI Symbol;Acc:MGI:2442495]	-
Lpar1	393.712	4.16687	0.177845	1.7e-122	7.44e-120	Lpar1	Significant	***	4	58435255	58553898	-	4289	protein_coding	lysophosphatidic acid receptor 1 [Source:MGI Symbol;Acc:MGI:108429]	-
Scara5	1086.86	4.16575	0.150387	2.6e-170	1.86e-167	Scara5	Significant	***	14	65903852	66002275	+	6093	protein_coding	scavenger receptor class A, member 5 [Source:MGI Symbol;Acc:MGI:1918395]	-
Cox7b2	75.3245	4.13511	1.0645	4.59e-06	1.76e-05	Cox7b2	Significant	***	5	71600167	71705548	-	542	protein_coding	cytochrome c oxidase subunit 7B2 [Source:MGI Symbol;Acc:MGI:1925424]	-
Gcnt4	1119.08	4.13082	0.134007	9.07e-210	8.93e-207	Gcnt4	Significant	***	13	97061197	97087414	+	5087	protein_coding	glucosaminyl (N-acetyl) transferase 4, core 2 (beta-1,6-N-acetylglucosaminyltransferase) [Source:MGI Symbol;Acc:MGI:2684919]	-
Actc1	5.90042	4.12481	1.56684	0.000465943	0.00128772	Actc1	Significant	**	2	113877763	113884029	-	1618	protein_coding	actin, alpha, cardiac muscle 1 [Source:MGI Symbol;Acc:MGI:87905]	-
Apof	14.0662	4.09124	0.875947	6.09e-07	2.65e-06	Apof	Significant	***	10	128103866	128106022	+	1932	protein_coding	apolipoprotein F [Source:MGI Symbol;Acc:MGI:104539]	-
Bdnf	1290.59	4.07391	0.132303	9.61e-210	8.93e-207	Bdnf	Significant	***	2	109505045	109557352	+	6217	protein_coding	brain derived neurotrophic factor [Source:MGI Symbol;Acc:MGI:88145]	-
Pcdhb22	336.287	4.06451	0.184774	4.01e-108	1.09e-105	Pcdhb22	Significant	***	18	37650924	37657532	+	6609	protein_coding	protocadherin beta 22 [Source:MGI Symbol;Acc:MGI:2136760]	-
Lce1f	14.4044	4.05477	0.905545	1.06e-06	4.49e-06	Lce1f	Significant	***	3	92625992	92627657	-	728	protein_coding	late cornified envelope 1F [Source:MGI Symbol;Acc:MGI:1915078]	-
Prrx2	300.109	4.04445	0.230815	3.64e-70	4.08e-68	Prrx2	Significant	***	2	30724984	30771263	+	1961	protein_coding	paired related homeobox 2 [Source:MGI Symbol;Acc:MGI:98218]	Homeobox
Abcg2	335.644	4.04426	0.205686	1.87e-86	3.36e-84	Abcg2	Significant	***	6	58561508	58672661	+	8153	protein_coding	ATP binding cassette subfamily G member 2 (Junior blood group) [Source:MGI Symbol;Acc:MGI:1347061]	-
Phactr1	427.786	4.03024	0.187714	4.7e-103	1.22e-100	Phactr1	Significant	***	13	42834099	43292002	+	9828	protein_coding	phosphatase and actin regulator 1 [Source:MGI Symbol;Acc:MGI:2659021]	-
Tafa5	82.1406	4.01841	0.358141	3.32e-30	9.03e-29	Tafa5	Significant	***	15	87428500	87643565	+	2908	protein_coding	TAFA chemokine like family member 5 [Source:MGI Symbol;Acc:MGI:2146182]	-
Fes	305.543	4.00811	0.198278	9.17e-92	1.88e-89	Fes	Significant	***	7	80027504	80037694	-	5074	protein_coding	feline sarcoma oncogene [Source:MGI Symbol;Acc:MGI:95514]	-
Gm34933	39.4706	4.00549	0.571109	1.92e-13	1.73e-12	Gm34933	Significant	***	6	107158167	107253699	-	1067	lncRNA	predicted gene, 34933 [Source:MGI Symbol;Acc:MGI:5594092]	-
9330188P03Rik	240.909	4.00227	0.217468	1.34e-76	1.96e-74	9330188P03Rik	Significant	***	14	105826893	105869492	+	5030	lncRNA	RIKEN cDNA 9330188P03 gene [Source:MGI Symbol;Acc:MGI:2686435]	-
Prss23	408.633	3.98595	0.172727	1.14e-118	4.19e-116	Prss23	Significant	***	7	89156991	89176395	-	3767	protein_coding	protease, serine 23 [Source:MGI Symbol;Acc:MGI:1923703]	-
Acsl5	842.173	3.98274	0.134123	1.08e-194	8.97e-192	Acsl5	Significant	***	19	55240370	55286152	+	4864	protein_coding	acyl-CoA synthetase long-chain family member 5 [Source:MGI Symbol;Acc:MGI:1919129]	-
Kctd12	27.5218	3.96992	0.650647	1.04e-10	7.23e-10	Kctd12	Significant	***	14	103214017	103220073	-	6057	protein_coding	potassium channel tetramerisation domain containing 12 [Source:MGI Symbol;Acc:MGI:2145823]	-
Fam107a	5.45196	3.96276	1.64238	0.000901847	0.00235282	Fam107a	Significant	**	14	14151750	14173499	+	3870	protein_coding	family with sequence similarity 107, member A [Source:MGI Symbol;Acc:MGI:3041256]	-
Mmp13	28.3254	3.93097	0.58079	2.07e-12	1.71e-11	Mmp13	Significant	***	9	7272514	7283331	+	2673	protein_coding	matrix metallopeptidase 13 [Source:MGI Symbol;Acc:MGI:1340026]	-
Ntn1	457.05	3.91896	0.166757	2.95e-123	1.33e-120	Ntn1	Significant	***	11	68100190	68291649	-	6277	protein_coding	netrin 1 [Source:MGI Symbol;Acc:MGI:105088]	-
Tm9sf5	3054.58	3.90319	0.101547	0	0	Tm9sf5	Significant	***	X	56454514	56534127	+	2156	protein_coding	transmembrane 9 superfamily member 5 [Source:MGI Symbol;Acc:MGI:2685210]	-
Ogn	247.983	3.87524	0.219801	1.98e-70	2.25e-68	Ogn	Significant	***	13	49761522	49777977	+	2566	protein_coding	osteoglycin [Source:MGI Symbol;Acc:MGI:109278]	-
Sall2	60.5692	3.86835	0.440924	2.99e-19	4.4e-18	Sall2	Significant	***	14	52548629	52566219	-	5433	protein_coding	spalt like transcription factor 2 [Source:MGI Symbol;Acc:MGI:1354373]	zf-C2H2
Slc14a1	1898.9	3.86142	0.120437	1.21e-226	1.9e-223	Slc14a1	Significant	***	18	78143306	78185334	-	3995	protein_coding	solute carrier family 14 (urea transporter), member 1 [Source:MGI Symbol;Acc:MGI:1351654]	-
Enpp3	101.779	3.85826	0.30817	1.02e-36	3.8e-35	Enpp3	Significant	***	10	24648304	24718721	-	6017	protein_coding	ectonucleotide pyrophosphatase/phosphodiesterase 3 [Source:MGI Symbol;Acc:MGI:2143702]	-
Pkhd1l1	73.5386	3.8582	0.362475	2.37e-27	5.41e-26	Pkhd1l1	Significant	***	15	44320890	44464765	+	18536	protein_coding	polycystic kidney and hepatic disease 1-like 1 [Source:MGI Symbol;Acc:MGI:2183153]	-
Mgll	16.7675	3.83112	0.796208	2.45e-07	1.13e-06	Mgll	Significant	***	6	88701394	88805342	+	5077	protein_coding	monoglyceride lipase [Source:MGI Symbol;Acc:MGI:1346042]	-
Slc25a23	117.827	3.82855	0.289837	8.33e-41	3.59e-39	Slc25a23	Significant	***	17	57350711	57366863	-	5294	protein_coding	solute carrier family 25 (mitochondrial carrier; phosphate carrier), member 23 [Source:MGI Symbol;Acc:MGI:1914222]	-
Inpp5j	285.788	3.82531	0.199476	1.25e-82	2.13e-80	Inpp5j	Significant	***	11	3444375	3454821	-	5092	protein_coding	inositol polyphosphate 5-phosphatase J [Source:MGI Symbol;Acc:MGI:2158663]	-
Kank1	78.3767	3.82499	0.340787	5.34e-30	1.44e-28	Kank1	Significant	***	19	25214339	25411860	+	6166	protein_coding	KN motif and ankyrin repeat domains 1 [Source:MGI Symbol;Acc:MGI:2147707]	-
Syt13	915.213	3.82079	0.153125	8.73e-139	5.3e-136	Syt13	Significant	***	2	92745443	92786403	+	3761	protein_coding	synaptotagmin XIII [Source:MGI Symbol;Acc:MGI:1933945]	-
Lingo3	52.1053	3.81305	0.415682	7.28e-21	1.17e-19	Lingo3	Significant	***	10	80668635	80679873	-	3559	protein_coding	leucine rich repeat and Ig domain containing 3 [Source:MGI Symbol;Acc:MGI:3609246]	-
Fam13c	25.8897	3.8115	0.597121	3.09e-11	2.29e-10	Fam13c	Significant	***	10	70276311	70394566	+	8263	protein_coding	family with sequence similarity 13, member C [Source:MGI Symbol;Acc:MGI:1918971]	-
Gm45463	11.7937	3.79417	0.961939	1.28e-05	4.58e-05	Gm45463	Significant	***	8	93738247	93768144	+	1485	lncRNA	predicted gene 45463 [Source:MGI Symbol;Acc:MGI:5791299]	-
Ces1a	44.1866	3.79206	0.454214	1.19e-17	1.54e-16	Ces1a	Significant	***	8	93746842	93774820	-	2248	protein_coding	carboxylesterase 1A [Source:MGI Symbol;Acc:MGI:3648919]	-
Hsf4	99.3771	3.78488	0.317696	1.67e-33	5.36e-32	Hsf4	Significant	***	8	105996433	106002477	+	1753	protein_coding	heat shock transcription factor 4 [Source:MGI Symbol;Acc:MGI:1347058]	HSF
Fbln2	183.706	3.77959	0.242899	1.34e-55	9.61e-54	Fbln2	Significant	***	6	91189437	91249522	+	6370	protein_coding	fibulin 2 [Source:MGI Symbol;Acc:MGI:95488]	-
Rhox2d	367.393	3.76948	0.227071	3.92e-63	3.48e-61	Rhox2d	Significant	***	X	36675081	36679276	+	685	protein_coding	reproductive homeobox 2D [Source:MGI Symbol;Acc:MGI:3648779]	Homeobox
Apon	14.3958	3.75703	0.838001	9.34e-07	3.97e-06	Apon	Significant	***	10	128089965	128091765	+	1801	protein_coding	apolipoprotein N [Source:MGI Symbol;Acc:MGI:88931]	-
Foxs1	39.6545	3.74979	0.497246	5.03e-15	5.21e-14	Foxs1	Significant	***	2	152773818	152775128	-	1311	protein_coding	forkhead box S1 [Source:MGI Symbol;Acc:MGI:95546]	Fork_head
Adh1	98.3731	3.74823	0.306501	2.36e-35	8.32e-34	Adh1	Significant	***	3	137966752	137996459	+	2233	protein_coding	alcohol dehydrogenase 1 (class I) [Source:MGI Symbol;Acc:MGI:87921]	-
Fam78a	12.3316	3.74573	0.956016	9.84e-06	3.6e-05	Fam78a	Significant	***	2	31940067	31974869	-	5973	protein_coding	family with sequence similarity 78, member A [Source:MGI Symbol;Acc:MGI:2443569]	-
Dkk3	18.7733	3.73537	0.73165	4.01e-08	2.06e-07	Dkk3	Significant	***	7	111715224	111758264	-	3359	protein_coding	dickkopf WNT signaling pathway inhibitor 3 [Source:MGI Symbol;Acc:MGI:1354952]	-
Peli2	120.846	3.72668	0.301118	4.56e-36	1.66e-34	Peli2	Significant	***	14	48358280	48519032	+	9089	protein_coding	pellino 2 [Source:MGI Symbol;Acc:MGI:1891445]	-
Thbd	165.833	3.72501	0.242126	2.31e-54	1.56e-52	Thbd	Significant	***	2	148246386	148250108	-	3723	protein_coding	thrombomodulin [Source:MGI Symbol;Acc:MGI:98736]	-
A830019P07Rik	7.12892	3.72369	1.22027	0.000356531	0.00100612	A830019P07Rik	Significant	**	19	35812617	35901978	-	2817	lncRNA	RIKEN cDNA A830019P07 gene [Source:MGI Symbol;Acc:MGI:3028035]	-
Pla2g3	20.836	3.71997	0.694276	1.02e-08	5.63e-08	Pla2g3	Significant	***	11	3438284	3449350	+	4696	protein_coding	phospholipase A2, group III [Source:MGI Symbol;Acc:MGI:2444945]	-
Gm30835	37.386	3.71316	0.538297	8.37e-13	7.15e-12	Gm30835	Significant	***	5	7730108	8010346	-	689	lncRNA	predicted gene, 30835 [Source:MGI Symbol;Acc:MGI:5589994]	-
Abca9	28.43	3.70402	0.636869	4.99e-10	3.21e-09	Abca9	Significant	***	11	109991575	110059022	-	8048	protein_coding	ATP-binding cassette, sub-family A (ABC1), member 9 [Source:MGI Symbol;Acc:MGI:2386796]	-
Mtus1	267.688	3.68784	0.196601	2.21e-79	3.45e-77	Mtus1	Significant	***	8	41443951	41586763	-	10078	protein_coding	mitochondrial tumor suppressor 1 [Source:MGI Symbol;Acc:MGI:2142572]	-
Paqr5	84.0545	3.67974	0.362672	5.33e-25	1.1e-23	Paqr5	Significant	***	9	61860763	61934138	-	3954	protein_coding	progestin and adipoQ receptor family member V [Source:MGI Symbol;Acc:MGI:1921340]	-
Ccn4	1464.47	3.6495	0.125818	5.76e-186	4.54e-183	Ccn4	Significant	***	15	66763169	66795050	+	5565	protein_coding	cellular communication network factor 4 [Source:MGI Symbol;Acc:MGI:1197008]	-
Ephx1	343.614	3.64541	0.209757	5.93e-69	6.33e-67	Ephx1	Significant	***	1	180803775	180848469	-	1950	protein_coding	epoxide hydrolase 1, microsomal [Source:MGI Symbol;Acc:MGI:95405]	-
Ror1	46.6339	3.62436	0.425538	2.12e-18	2.91e-17	Ror1	Significant	***	4	99952988	100301962	+	5762	protein_coding	receptor tyrosine kinase-like orphan receptor 1 [Source:MGI Symbol;Acc:MGI:1347520]	-
Xpnpep2	8.78455	3.61191	1.05552	8.84e-05	0.000276671	Xpnpep2	Significant	***	X	47197602	47225858	+	4878	protein_coding	X-prolyl aminopeptidase (aminopeptidase P) 2, membrane-bound [Source:MGI Symbol;Acc:MGI:2180001]	-
Smad6	383.112	3.60852	0.205069	5.22e-70	5.8e-68	Smad6	Significant	***	9	63860358	63929341	-	3205	protein_coding	SMAD family member 6 [Source:MGI Symbol;Acc:MGI:1336883]	MH1
Thbs1	1859.97	3.59745	0.113038	2.19e-223	2.88e-220	Thbs1	Significant	***	2	117942357	117957614	+	6073	protein_coding	thrombospondin 1 [Source:MGI Symbol;Acc:MGI:98737]	-
Cdh26	761.939	3.58699	0.145119	1.46e-135	8.21e-133	Cdh26	Significant	***	2	178072324	178129159	+	3012	protein_coding	cadherin-like 26 [Source:MGI Symbol;Acc:MGI:2685856]	-
Il27ra	42.3501	3.56915	0.497021	5.92e-14	5.61e-13	Il27ra	Significant	***	8	84756923	84769218	-	3495	protein_coding	interleukin 27 receptor, alpha [Source:MGI Symbol;Acc:MGI:1355318]	-
Dipk1c	7.27675	3.56504	1.38015	0.000936605	0.00243225	Dipk1c	Significant	**	18	84737361	84758561	+	5466	protein_coding	divergent protein kinase domain 1C [Source:MGI Symbol;Acc:MGI:3041188]	-
Rab26	34.7063	3.54919	0.493382	7.61e-14	7.13e-13	Rab26	Significant	***	17	24746215	24753184	-	2852	protein_coding	RAB26, member RAS oncogene family [Source:MGI Symbol;Acc:MGI:2443284]	-
AA414992	6.89515	3.5473	1.31444	0.000781572	0.00206531	AA414992	Significant	**	13	68329413	68330988	+	1576	TEC	expressed sequence AA414992 [Source:MGI Symbol;Acc:MGI:2142939]	-
Gm11816	59.9041	3.54438	0.381126	1.97e-21	3.33e-20	Gm11816	Significant	***	4	9282706	9287391	-	2250	lncRNA	predicted gene 11816 [Source:MGI Symbol;Acc:MGI:3650294]	-
5430435K18Rik	21.8286	3.51707	0.647237	7.62e-09	4.28e-08	5430435K18Rik	Significant	***	5	151175770	151182729	+	661	lncRNA	RIKEN cDNA 5430435K18 gene [Source:MGI Symbol;Acc:MGI:1918607]	-
C1s1	1432.55	3.51145	0.104463	9.51e-249	2.5e-245	C1s1	Significant	***	6	124507304	124519318	-	3129	protein_coding	complement component 1, s subcomponent 1 [Source:MGI Symbol;Acc:MGI:1355312]	-
Galnt15	30.0727	3.5077	0.540191	9.6e-12	7.45e-11	Galnt15	Significant	***	14	31750946	31784154	+	6326	protein_coding	polypeptide N-acetylgalactosaminyltransferase 15 [Source:MGI Symbol;Acc:MGI:1926004]	-
Prickle2	31.2235	3.4924	0.509543	9.85e-13	8.35e-12	Prickle2	Significant	***	6	92347889	92683136	-	8631	protein_coding	prickle planar cell polarity protein 2 [Source:MGI Symbol;Acc:MGI:1925144]	-
Anxa6	165.646	3.47556	0.230006	1.76e-52	1.12e-50	Anxa6	Significant	***	11	54869934	54924271	-	2930	protein_coding	annexin A6 [Source:MGI Symbol;Acc:MGI:88255]	-
Sparcl1	21.481	3.44619	0.670978	3.13e-08	1.63e-07	Sparcl1	Significant	***	5	104226977	104261599	-	2937	protein_coding	SPARC-like 1 [Source:MGI Symbol;Acc:MGI:108110]	-
Omd	67.2354	3.44455	1.11519	9.68e-05	0.000300503	Omd	Significant	***	13	49735938	49746298	+	2249	protein_coding	osteomodulin [Source:MGI Symbol;Acc:MGI:1350918]	-
Pira2-ps2	55.9763	3.43644	0.376066	8.94e-21	1.43e-19	Pira2-ps2	Significant	***	7	3759904	3767029	-	2037	unprocessed_pseudogene	paired-Ig-like receptor A2, pseudogene 2 [Source:MGI Symbol;Acc:MGI:3805554]	-
Ms4a4d	9.95693	3.43599	0.977811	5.42e-05	0.000176061	Ms4a4d	Significant	***	19	11514165	11535831	+	1513	protein_coding	membrane-spanning 4-domains, subfamily A, member 4D [Source:MGI Symbol;Acc:MGI:1913857]	-
Adra1d	324.537	3.43275	0.172869	1.45e-88	2.73e-86	Adra1d	Significant	***	2	131387770	131404203	-	1899	protein_coding	adrenergic receptor, alpha 1d [Source:MGI Symbol;Acc:MGI:106673]	-
Nr1h3	79.4048	3.41711	0.322101	3.35e-27	7.58e-26	Nr1h3	Significant	***	2	91014406	91033179	-	2515	protein_coding	nuclear receptor subfamily 1, group H, member 3 [Source:MGI Symbol;Acc:MGI:1352462]	THR-like
F13a1	61.0947	3.412	0.371835	5.24e-21	8.55e-20	F13a1	Significant	***	13	37051152	37234220	-	6741	protein_coding	coagulation factor XIII, A1 subunit [Source:MGI Symbol;Acc:MGI:1921395]	-
Atp8a2	64.6676	3.39154	0.391663	6.78e-19	9.72e-18	Atp8a2	Significant	***	14	59875989	60434628	-	15410	protein_coding	ATPase, aminophospholipid transporter-like, class I, type 8A, member 2 [Source:MGI Symbol;Acc:MGI:1354710]	-
5430414B19Rik	8.17091	3.38796	1.17105	0.000394468	0.0011043	5430414B19Rik	Significant	**	14	6197925	6198674	-	750	lncRNA	RIKEN cDNA 5430414B19 gene [Source:MGI Symbol;Acc:MGI:1921096]	-
Wfdc3	73.7128	3.34749	0.334201	1.86e-24	3.73e-23	Wfdc3	Significant	***	2	164573100	164587851	-	2530	protein_coding	WAP four-disulfide core domain 3 [Source:MGI Symbol;Acc:MGI:1923897]	-
Tet1	18.3078	3.34209	0.783172	2.13e-06	8.65e-06	Tet1	Significant	***	10	62640349	62744775	-	15457	protein_coding	tet methylcytosine dioxygenase 1 [Source:MGI Symbol;Acc:MGI:1098693]	-
Serpinb8	242.515	3.33411	0.201834	2.84e-62	2.37e-60	Serpinb8	Significant	***	1	107517736	107538214	+	4795	protein_coding	serine (or cysteine) peptidase inhibitor, clade B, member 8 [Source:MGI Symbol;Acc:MGI:894657]	-
Terb2	28.2295	3.3325	0.528364	3.84e-11	2.82e-10	Terb2	Significant	***	2	122016753	122036878	+	2115	protein_coding	telomere repeat binding bouquet formation protein 2 [Source:MGI Symbol;Acc:MGI:1921651]	-
Tmem176b	231.768	3.33182	0.197739	1.61e-64	1.47e-62	Tmem176b	Significant	***	6	48810752	48818430	-	2371	protein_coding	transmembrane protein 176B [Source:MGI Symbol;Acc:MGI:1916348]	-
Nxph3	172.887	3.31648	0.226905	2.36e-49	1.39e-47	Nxph3	Significant	***	11	95400671	95405396	-	2099	protein_coding	neurexophilin 3 [Source:MGI Symbol;Acc:MGI:1336188]	-
Slc47a1	3310.4	3.309	0.110971	1.85e-196	1.62e-193	Slc47a1	Significant	***	11	61234227	61269171	-	3383	protein_coding	solute carrier family 47, member 1 [Source:MGI Symbol;Acc:MGI:1914723]	-
Tgfbi	12.8049	3.29739	0.839779	9.5e-06	3.49e-05	Tgfbi	Significant	***	13	56757336	56787375	+	3771	protein_coding	transforming growth factor, beta induced [Source:MGI Symbol;Acc:MGI:99959]	-
Nacc2	174.5	3.29537	0.271289	7.08e-35	2.43e-33	Nacc2	Significant	***	2	25945547	26013232	-	7815	protein_coding	nucleus accumbens associated 2, BEN and BTB (POZ) domain containing [Source:MGI Symbol;Acc:MGI:1915241]	-
Ogdhl	113.294	3.26845	0.268434	6.04e-35	2.1e-33	Ogdhl	Significant	***	14	32043976	32070108	+	4148	protein_coding	oxoglutarate dehydrogenase-like [Source:MGI Symbol;Acc:MGI:3616088]	-
Lbx1	48.5035	3.26691	0.413083	3.61e-16	4.14e-15	Lbx1	Significant	***	19	45221123	45224251	-	2484	protein_coding	ladybird homeobox 1 [Source:MGI Symbol;Acc:MGI:104867]	Homeobox
Sod3	1566.97	3.26287	0.103795	5.88e-218	7.15e-215	Sod3	Significant	***	5	52521133	52528760	+	3738	protein_coding	superoxide dismutase 3, extracellular [Source:MGI Symbol;Acc:MGI:103181]	-
Pcdhb13	7.88408	3.25121	1.16449	0.000477688	0.00131806	Pcdhb13	Significant	**	18	37575553	37579262	+	3710	protein_coding	protocadherin beta 13 [Source:MGI Symbol;Acc:MGI:2136748]	-
Elmo1	210.337	3.24816	0.243232	9.33e-42	4.21e-40	Elmo1	Significant	***	13	20274766	20792523	+	12580	protein_coding	engulfment and cell motility 1 [Source:MGI Symbol;Acc:MGI:2153044]	-
Insc	37.4359	3.2481	0.485915	2.43e-12	1.99e-11	Insc	Significant	***	7	114342929	114449618	+	3720	protein_coding	INSC spindle orientation adaptor protein [Source:MGI Symbol;Acc:MGI:1917942]	-
Csta2	210.662	3.21571	0.206181	5.99e-56	4.32e-54	Csta2	Significant	***	16	36041838	36077810	+	639	protein_coding	cystatin A family member 2 [Source:MGI Symbol;Acc:MGI:1924020]	-
Pdgfb	17.9345	3.21541	0.727727	8.54e-07	3.65e-06	Pdgfb	Significant	***	15	79880075	79899178	-	4161	protein_coding	platelet derived growth factor, B polypeptide [Source:MGI Symbol;Acc:MGI:97528]	-
Gm5420	9.8383	3.21489	1.09088	0.000250316	0.00072372	Gm5420	Significant	***	10	21562310	21583339	+	2499	lncRNA	predicted gene 5420 [Source:MGI Symbol;Acc:MGI:3645721]	-
Ckmt1	23.992	3.20298	0.591395	5.7e-09	3.23e-08	Ckmt1	Significant	***	2	121188195	121194218	+	2496	protein_coding	creatine kinase, mitochondrial 1, ubiquitous [Source:MGI Symbol;Acc:MGI:99441]	-
Maf	378.14	3.19521	0.166037	1.67e-83	2.87e-81	Maf	Significant	***	8	116409681	116434533	-	8241	protein_coding	avian musculoaponeurotic fibrosarcoma oncogene homolog [Source:MGI Symbol;Acc:MGI:96909]	TF_bZIP
Gm45472	7.26756	3.18621	1.18478	0.0007344	0.00195078	Gm45472	Significant	**	8	93578578	93582962	-	3129	lncRNA	predicted gene 45472 [Source:MGI Symbol;Acc:MGI:5791308]	-
Gm6723	7.44106	3.18565	1.14621	0.000531491	0.0014511	Gm6723	Significant	**	15	78438608	78439048	-	441	processed_pseudogene	predicted pseudogene 6723 [Source:MGI Symbol;Acc:MGI:3648054]	-
C1qtnf1	23.2591	3.17833	0.595087	9.68e-09	5.37e-08	C1qtnf1	Significant	***	11	118319029	118340789	+	3131	protein_coding	C1q and tumor necrosis factor related protein 1 [Source:MGI Symbol;Acc:MGI:1919254]	-
Cfh	132.218	3.17519	0.250957	1.45e-37	5.56e-36	Cfh	Significant	***	1	140012446	140111502	-	8383	protein_coding	complement component factor h [Source:MGI Symbol;Acc:MGI:88385]	-
Gm44969	7.36036	3.17361	1.13637	0.0005206	0.00142407	Gm44969	Significant	**	7	46791905	46794070	-	549	lncRNA	predicted gene 44969 [Source:MGI Symbol;Acc:MGI:5753545]	-
Gas7	48.8537	3.16476	0.416194	3.66e-15	3.84e-14	Gas7	Significant	***	11	67345917	67575800	+	8057	protein_coding	growth arrest specific 7 [Source:MGI Symbol;Acc:MGI:1202388]	-
Acot1	53.7795	3.16006	0.373215	3.01e-18	4.08e-17	Acot1	Significant	***	12	84056264	84065145	+	3919	protein_coding	acyl-CoA thioesterase 1 [Source:MGI Symbol;Acc:MGI:1349396]	-
Me3	52.9611	3.15379	0.392193	8.35e-17	1.02e-15	Me3	Significant	***	7	89281600	89503567	+	14624	protein_coding	malic enzyme 3, NADP(+)-dependent, mitochondrial [Source:MGI Symbol;Acc:MGI:1916679]	-
Gm19510	10.2904	3.15204	0.976126	0.000125999	0.000382282	Gm19510	Significant	***	15	59660266	59666808	-	1861	lncRNA	predicted gene, 19510 [Source:MGI Symbol;Acc:MGI:5011695]	-
Grtp1	199.399	3.1486	0.239823	3.27e-40	1.39e-38	Grtp1	Significant	***	8	13222022	13250620	-	4093	protein_coding	GH regulated TBC protein 1 [Source:MGI Symbol;Acc:MGI:1914040]	-
Clmp	151.369	3.14534	0.234837	8.7e-42	3.93e-40	Clmp	Significant	***	9	40597258	40696615	+	4591	protein_coding	CXADR-like membrane protein [Source:MGI Symbol;Acc:MGI:1918816]	-
Gm18358	29.7034	3.14445	0.535272	5.4e-10	3.47e-09	Gm18358	Significant	***	7	84737976	84740367	+	1277	unprocessed_pseudogene	predicted gene, 18358 [Source:MGI Symbol;Acc:MGI:5010543]	-
Ccn5	253.108	3.12243	0.226269	1.63e-44	7.96e-43	Ccn5	Significant	***	2	163662781	163675066	+	1924	protein_coding	cellular communication network factor 5 [Source:MGI Symbol;Acc:MGI:1328326]	-
Mgat3	18.3761	3.1221	0.751236	2.92e-06	1.16e-05	Mgat3	Significant	***	15	80057922	80099720	+	4665	protein_coding	mannoside acetylglucosaminyltransferase 3 [Source:MGI Symbol;Acc:MGI:104532]	-
Aqp1	1306.41	3.12026	0.136695	2.24e-116	7.85e-114	Aqp1	Significant	***	6	55313417	55325540	+	2627	protein_coding	aquaporin 1 [Source:MGI Symbol;Acc:MGI:103201]	-
Fjx1	204.157	3.10967	0.249449	7.34e-37	2.76e-35	Fjx1	Significant	***	2	102279711	102282844	-	3134	protein_coding	four jointed box 1 [Source:MGI Symbol;Acc:MGI:1341907]	-
4931408D14Rik	16.3106	3.10151	0.707133	1.15e-06	4.82e-06	4931408D14Rik	Significant	***	19	37235740	37241516	-	3244	lncRNA	RIKEN cDNA 4931408D14 gene [Source:NCBI gene (formerly Entrezgene);Acc:77059]	-
Gas1	673.362	3.09551	0.152424	1.22e-92	2.54e-90	Gas1	Significant	***	13	60322219	60325179	-	2961	protein_coding	growth arrest specific 1 [Source:MGI Symbol;Acc:MGI:95655]	-
Gm43719	362.347	3.09251	0.188297	1.96e-61	1.59e-59	Gm43719	Significant	***	5	13654003	13656201	+	2199	TEC	predicted gene 43719 [Source:MGI Symbol;Acc:MGI:5663856]	-
Irx1	208.752	3.08771	0.208447	1.17e-50	7.13e-49	Irx1	Significant	***	13	72106040	72111842	-	2620	protein_coding	Iroquois homeobox 1 [Source:MGI Symbol;Acc:MGI:1197515]	Homeobox
Gm9968	8.31378	3.08287	1.05485	0.000362144	0.00102069	Gm9968	Significant	**	16	43166250	43184029	-	2990	lncRNA	predicted gene 9968 [Source:MGI Symbol;Acc:MGI:3642146]	-
Atoh8	224.265	3.08229	0.195631	6.02e-57	4.46e-55	Atoh8	Significant	***	6	72183161	72212561	-	2507	protein_coding	atonal bHLH transcription factor 8 [Source:MGI Symbol;Acc:MGI:1918343]	bHLH
Gm42517	27.827	3.07862	0.521913	3.92e-10	2.56e-09	Gm42517	Significant	***	5	108513939	108515788	-	1850	protein_coding	predicted gene 42517 [Source:MGI Symbol;Acc:MGI:5662654]	-
Nedd9	2164.84	3.06991	0.131351	9.74e-122	3.85e-119	Nedd9	Significant	***	13	41463057	41640838	-	6376	protein_coding	neural precursor cell expressed, developmentally down-regulated gene 9 [Source:MGI Symbol;Acc:MGI:97302]	-
F11r	67.6577	3.06891	0.369991	8.77e-18	1.15e-16	F11r	Significant	***	1	171265103	171292171	+	2663	protein_coding	F11 receptor [Source:MGI Symbol;Acc:MGI:1321398]	-
Gbp8	16.8002	3.05591	0.679357	8.04e-07	3.45e-06	Gbp8	Significant	***	5	105162016	105287406	-	3443	protein_coding	guanylate-binding protein 8 [Source:MGI Symbol;Acc:MGI:1923324]	-
Gbgt1	21.2705	3.05394	0.577552	1.46e-08	7.89e-08	Gbgt1	Significant	***	2	28386903	28395427	+	1337	protein_coding	globoside alpha-1,3-N-acetylgalactosaminyltransferase 1 [Source:MGI Symbol;Acc:MGI:2449143]	-
Col3a1	7496.95	3.05376	0.0939636	9.69e-233	1.91e-229	Col3a1	Significant	***	1	45350698	45388866	+	9816	protein_coding	collagen, type III, alpha 1 [Source:MGI Symbol;Acc:MGI:88453]	-
Apod	213.645	3.03903	0.223981	9.01e-43	4.21e-41	Apod	Significant	***	16	31115010	31133626	-	2577	protein_coding	apolipoprotein D [Source:MGI Symbol;Acc:MGI:88056]	-
Sipa1l2	651.888	3.02539	0.125865	1.26e-128	6.44e-126	Sipa1l2	Significant	***	8	126144802	126296547	-	9617	protein_coding	signal-induced proliferation-associated 1 like 2 [Source:MGI Symbol;Acc:MGI:2676970]	-
Egr3	164.124	3.00388	0.227242	5.47e-41	2.37e-39	Egr3	Significant	***	14	70314652	70320063	+	4406	protein_coding	early growth response 3 [Source:MGI Symbol;Acc:MGI:1306780]	zf-C2H2
Atp2c2	119.933	3.00381	0.260183	6.49e-32	1.93e-30	Atp2c2	Significant	***	8	120426748	120484456	+	3222	protein_coding	ATPase, Ca++ transporting, type 2C, member 2 [Source:MGI Symbol;Acc:MGI:1916297]	-
Mmp10	27.4387	2.99968	0.508951	4.69e-10	3.03e-09	Mmp10	Significant	***	9	7502353	7510241	+	1722	protein_coding	matrix metallopeptidase 10 [Source:MGI Symbol;Acc:MGI:97007]	-
Spata31d1a	12.1357	2.99776	0.78379	1.47e-05	5.23e-05	Spata31d1a	Significant	***	13	59847620	59858144	-	5621	protein_coding	spermatogenesis associated 31 subfamily D, member 1A [Source:MGI Symbol;Acc:MGI:1919469]	-
Pcdhb21	40.9345	2.9965	0.421785	1.21e-13	1.11e-12	Pcdhb21	Significant	***	18	37646674	37651378	+	4705	protein_coding	protocadherin beta 21 [Source:MGI Symbol;Acc:MGI:2136759]	-
Gm13372	11.1716	2.97473	1.02181	0.000305499	0.000871933	Gm13372	Significant	***	2	27915429	27920449	-	688	lncRNA	predicted gene 13372 [Source:MGI Symbol;Acc:MGI:3650806]	-
Atp1b1	10.4919	2.97411	0.901643	0.000105997	0.00032668	Atp1b1	Significant	***	1	164264678	164285924	-	3081	protein_coding	ATPase, Na+/K+ transporting, beta 1 polypeptide [Source:MGI Symbol;Acc:MGI:88108]	-
Fut11	168.922	2.96417	0.245486	1.93e-34	6.5e-33	Fut11	Significant	***	14	20745036	20751084	+	4252	protein_coding	fucosyltransferase 11 [Source:MGI Symbol;Acc:MGI:1920318]	-
Gm34314	18.4226	2.95242	0.685824	1.92e-06	7.86e-06	Gm34314	Significant	***	6	133594198	133596160	-	367	unprocessed_pseudogene	predicted gene, 34314 [Source:MGI Symbol;Acc:MGI:5593473]	-
Lrrc17	6.84	2.94775	1.20591	0.00121927	0.00309223	Lrrc17	Significant	**	5	21748557	21780902	+	3608	protein_coding	leucine rich repeat containing 17 [Source:MGI Symbol;Acc:MGI:1921761]	-
Hdac11	24.1039	2.94435	0.559219	1.58e-08	8.54e-08	Hdac11	Significant	***	6	91133647	91151674	+	3849	protein_coding	histone deacetylase 11 [Source:MGI Symbol;Acc:MGI:2385252]	-
Sema6d	10.2791	2.94232	0.871653	8.29e-05	0.000260973	Sema6d	Significant	***	2	123931889	124509690	+	10559	protein_coding	sema domain, transmembrane domain (TM), and cytoplasmic domain, (semaphorin) 6D [Source:MGI Symbol;Acc:MGI:2387661]	-
Gm50462	10.5622	2.93411	0.890778	9.89e-05	0.000306466	Gm50462	Significant	***	18	65767864	65770541	+	2678	lncRNA	predicted gene, 50462 [Source:MGI Symbol;Acc:MGI:6324728]	-
5430403G16Rik	17.1344	2.91195	0.638882	5.56e-07	2.44e-06	5430403G16Rik	Significant	***	5	109822411	109838907	-	3341	protein_coding	RIKEN cDNA 5430403G16 gene [Source:MGI Symbol;Acc:MGI:1924450]	zf-C2H2
Radil	129.32	2.90679	0.241144	1.92e-34	6.47e-33	Radil	Significant	***	5	142470594	142536853	-	4803	protein_coding	Ras association and DIL domains [Source:MGI Symbol;Acc:MGI:2443088]	-
Dcp1b	6.46845	2.90583	1.24886	0.00178442	0.00437012	Dcp1b	Significant	**	6	119152214	119198577	+	6339	protein_coding	decapping mRNA 1B [Source:MGI Symbol;Acc:MGI:2442404]	-
Klhl40	5.10734	2.89449	1.4681	0.004212	0.00952272	Klhl40	Significant	**	9	121606673	121612884	+	2501	protein_coding	kelch-like 40 [Source:MGI Symbol;Acc:MGI:1919580]	-
Cited2	17780	2.88203	0.0922695	1.04e-215	1.17e-212	Cited2	Significant	***	10	17598966	17601422	+	2457	protein_coding	Cbp/p300-interacting transactivator, with Glu/Asp-rich carboxy-terminal domain, 2 [Source:MGI Symbol;Acc:MGI:1306784]	-
C1s2	31.07	2.87943	0.517864	2.35e-09	1.39e-08	C1s2	Significant	***	6	124601584	124613044	-	2662	protein_coding	complement component 1, s subcomponent 2 [Source:MGI Symbol;Acc:MGI:3644269]	-
Ccdc162	45.3162	2.87856	0.421604	7.99e-13	6.84e-12	Ccdc162	Significant	***	10	41414842	41592630	-	10197	protein_coding	coiled-coil domain containing 162 [Source:MGI Symbol;Acc:MGI:1923223]	-
B3gnt9	412.925	2.87631	0.160541	8.31e-73	1.05e-70	B3gnt9	Significant	***	8	105979270	105981785	-	2516	protein_coding	UDP-GlcNAc:betaGal beta-1,3-N-acetylglucosaminyltransferase 9 [Source:MGI Symbol;Acc:MGI:2142841]	-
Rec114	414.705	2.87269	0.153475	3.27e-79	5.06e-77	Rec114	Significant	***	9	58560133	58651247	-	1277	protein_coding	REC114 meiotic recombination protein [Source:MGI Symbol;Acc:MGI:1920923]	-
Pcdhgb1	85.8179	2.87202	0.328673	3.12e-19	4.58e-18	Pcdhgb1	Significant	***	18	37813286	37974923	+	5776	protein_coding	protocadherin gamma subfamily B, 1 [Source:MGI Symbol;Acc:MGI:1935169]	-
Gm53026	25.9362	2.8712	0.529225	6.25e-09	3.53e-08	Gm53026	Significant	***	4	113979236	113980565	+	1330	processed_pseudogene	predicted gene, 53026 [Source:MGI Symbol;Acc:MGI:6388918]	-
Galnt4	123.499	2.85914	0.257154	1.01e-29	2.66e-28	Galnt4	Significant	***	10	98944021	98949109	+	5089	protein_coding	polypeptide N-acetylgalactosaminyltransferase 4 [Source:MGI Symbol;Acc:MGI:894692]	-
Haao	9.99393	2.85332	0.852686	8.69e-05	0.000272462	Haao	Significant	***	17	84138585	84155392	-	4681	protein_coding	3-hydroxyanthranilate 3,4-dioxygenase [Source:MGI Symbol;Acc:MGI:1349444]	-
Cyp4v3	79.1226	2.84347	0.330756	7.88e-19	1.12e-17	Cyp4v3	Significant	***	8	45757981	45786253	-	3808	protein_coding	cytochrome P450, family 4, subfamily v, polypeptide 3 [Source:MGI Symbol;Acc:MGI:2142763]	-
Gli2	12.5931	2.83681	0.803579	4.2e-05	0.000138834	Gli2	Significant	***	1	118761862	118981349	-	6869	protein_coding	GLI-Kruppel family member GLI2 [Source:MGI Symbol;Acc:MGI:95728]	zf-C2H2
Dock8	216.4	2.83395	0.207622	2.63e-43	1.24e-41	Dock8	Significant	***	19	24976898	25179796	+	10070	protein_coding	dedicator of cytokinesis 8 [Source:MGI Symbol;Acc:MGI:1921396]	-
Dnm3	16.5229	2.83191	0.674671	2.75e-06	1.09e-05	Dnm3	Significant	***	1	161810022	162305603	-	24452	protein_coding	dynamin 3 [Source:MGI Symbol;Acc:MGI:1341299]	-
Prr19	187.118	2.82264	0.247958	4.16e-31	1.19e-29	Prr19	Significant	***	7	25000836	25003557	+	1240	protein_coding	proline rich 19 [Source:MGI Symbol;Acc:MGI:3648539]	-
Fbn1	2667.04	2.81421	0.114608	3.6e-134	1.96e-131	Fbn1	Significant	***	2	125142514	125349913	-	12128	protein_coding	fibrillin 1 [Source:MGI Symbol;Acc:MGI:95489]	-
Mtmr11	322.661	2.81363	0.16164	6.21e-69	6.58e-67	Mtmr11	Significant	***	3	96069321	96079034	+	3780	protein_coding	myotubularin related protein 11 [Source:MGI Symbol;Acc:MGI:2652817]	-
Tmem176a	143.779	2.81111	0.240535	1.53e-32	4.69e-31	Tmem176a	Significant	***	6	48817853	48824005	+	3810	protein_coding	transmembrane protein 176A [Source:MGI Symbol;Acc:MGI:1913308]	-
Heg1	978.344	2.80892	0.125066	1.39e-112	4.23e-110	Heg1	Significant	***	16	33504740	33591946	+	12728	protein_coding	heart development protein with EGF-like domains 1 [Source:MGI Symbol;Acc:MGI:1924696]	-
Nol3	80.7517	2.80323	0.35114	1.13e-16	1.35e-15	Nol3	Significant	***	8	106002772	106008571	+	3176	protein_coding	nucleolar protein 3 (apoptosis repressor with CARD domain) [Source:MGI Symbol;Acc:MGI:1925938]	-
G0s2	6.322	2.79005	1.22779	0.00190788	0.00464224	G0s2	Significant	**	1	192954469	192955525	-	871	protein_coding	G0/G1 switch gene 2 [Source:MGI Symbol;Acc:MGI:1316737]	-
Pacs1	184.865	2.78582	0.206351	1.89e-42	8.74e-41	Pacs1	Significant	***	19	5183186	5323147	-	6027	protein_coding	phosphofurin acidic cluster sorting protein 1 [Source:MGI Symbol;Acc:MGI:1277113]	-
Masp1	120.606	2.77705	0.245479	1.28e-30	3.54e-29	Masp1	Significant	***	16	23268167	23339565	-	9833	protein_coding	mannan-binding lectin serine peptidase 1 [Source:MGI Symbol;Acc:MGI:88492]	-
Aldh1l1	292.273	2.77522	0.191744	1.48e-48	8.47e-47	Aldh1l1	Significant	***	6	90463409	90577185	+	4516	protein_coding	aldehyde dehydrogenase 1 family, member L1 [Source:MGI Symbol;Acc:MGI:1340024]	-
Olfm2	15.5448	2.75418	0.723537	1.49e-05	5.3e-05	Olfm2	Significant	***	9	20578986	20657645	-	2665	protein_coding	olfactomedin 2 [Source:MGI Symbol;Acc:MGI:3045350]	-
Clec1a	131.481	2.7429	0.236548	5.87e-32	1.75e-30	Clec1a	Significant	***	6	129401735	129428963	-	5180	protein_coding	C-type lectin domain family 1, member a [Source:MGI Symbol;Acc:MGI:2444151]	-
Glmp	628.539	2.7254	0.130581	8.02e-98	1.81e-95	Glmp	Significant	***	3	88232330	88238620	+	6291	protein_coding	glycosylated lysosomal membrane protein [Source:MGI Symbol;Acc:MGI:1913318]	NCU-G1
Slc6a2	8.54273	2.72063	0.977054	0.000472728	0.00130556	Slc6a2	Significant	**	8	93686707	93728295	+	6290	protein_coding	solute carrier family 6 (neurotransmitter transporter, noradrenalin), member 2 [Source:MGI Symbol;Acc:MGI:1270850]	-
Plpp7	88.0342	2.71807	0.275211	5.87e-24	1.14e-22	Plpp7	Significant	***	2	31985540	32000832	+	2078	protein_coding	phospholipid phosphatase 7 (inactive) [Source:MGI Symbol;Acc:MGI:2445183]	-
Hacd4	26.2364	2.71334	0.516102	1.54e-08	8.34e-08	Hacd4	Significant	***	4	88314381	88357165	-	6756	protein_coding	3-hydroxyacyl-CoA dehydratase 4 [Source:MGI Symbol;Acc:MGI:1914025]	-
Gm9920	21.4769	2.71267	0.570367	2.06e-07	9.59e-07	Gm9920	Significant	***	15	54963313	54977073	-	3573	lncRNA	predicted gene 9920 [Source:MGI Symbol;Acc:MGI:3642228]	-
Megf10	91.1191	2.71184	0.286828	3.08e-22	5.45e-21	Megf10	Significant	***	18	57266162	57430539	+	7718	protein_coding	multiple EGF-like-domains 10 [Source:MGI Symbol;Acc:MGI:2685177]	-
2700054A10Rik	130.616	2.70857	0.27414	6.6e-24	1.28e-22	2700054A10Rik	Significant	***	17	13702815	13889153	-	5232	lncRNA	RIKEN cDNA 2700054A10 gene [Source:MGI Symbol;Acc:MGI:1919828]	-
Smpd2	417.919	2.70205	0.162787	8.3e-63	7.28e-61	Smpd2	Significant	***	10	41361638	41366365	-	4468	protein_coding	sphingomyelin phosphodiesterase 2, neutral [Source:MGI Symbol;Acc:MGI:1278330]	-
Bcl6	525.81	2.69007	0.134585	8.29e-90	1.62e-87	Bcl6	Significant	***	16	23783802	23807602	-	6700	protein_coding	B cell leukemia/lymphoma 6 [Source:MGI Symbol;Acc:MGI:107187]	ZBTB
Fbxo16	33.2488	2.68856	0.456571	3.89e-10	2.54e-09	Fbxo16	Significant	***	14	65504067	65561422	+	3970	protein_coding	F-box protein 16 [Source:MGI Symbol;Acc:MGI:1354706]	-
Ccdc80	16.9908	2.67623	0.739245	2.6e-05	8.91e-05	Ccdc80	Significant	***	16	44913765	44948440	+	4293	protein_coding	coiled-coil domain containing 80 [Source:MGI Symbol;Acc:MGI:1915146]	-
Pdgfrb	784.507	2.66911	0.120134	2.43e-110	7.11e-108	Pdgfrb	Significant	***	18	61178222	61218133	+	5478	protein_coding	platelet derived growth factor receptor, beta polypeptide [Source:MGI Symbol;Acc:MGI:97531]	-
Gm43460	38.4655	2.65863	0.449883	4.14e-10	2.69e-09	Gm43460	Significant	***	5	147365640	147366696	+	1057	TEC	predicted gene 43460 [Source:MGI Symbol;Acc:MGI:5663597]	-
Ism1	16.3169	2.65428	0.661721	5.97e-06	2.26e-05	Ism1	Significant	***	2	139520098	139600501	+	2965	protein_coding	isthmin 1, angiogenesis inhibitor [Source:MGI Symbol;Acc:MGI:2442963]	-
Dusp10	634.816	2.61805	0.134042	6.88e-86	1.22e-83	Dusp10	Significant	***	1	183745499	183807833	+	3042	protein_coding	dual specificity phosphatase 10 [Source:MGI Symbol;Acc:MGI:1927070]	-
Dnaja4	81.1299	2.6144	0.291121	2.81e-20	4.43e-19	Dnaja4	Significant	***	9	54606157	54623599	+	3589	protein_coding	DnaJ heat shock protein family (Hsp40) member A4 [Source:MGI Symbol;Acc:MGI:1927638]	-
Pyroxd2	220.196	2.60239	0.18606	2.26e-45	1.15e-43	Pyroxd2	Significant	***	19	42714297	42741214	-	4815	protein_coding	pyridine nucleotide-disulphide oxidoreductase domain 2 [Source:MGI Symbol;Acc:MGI:1921830]	-
Gse1	362.901	2.60098	0.218371	9.93e-34	3.22e-32	Gse1	Significant	***	8	120955195	121308129	+	10351	protein_coding	genetic suppressor element 1, coiled-coil protein [Source:MGI Symbol;Acc:MGI:1098275]	-
Ttc39a	397.579	2.60031	0.143499	2.74e-74	3.69e-72	Ttc39a	Significant	***	4	109263820	109301942	+	4904	protein_coding	tetratricopeptide repeat domain 39A [Source:MGI Symbol;Acc:MGI:2444350]	-
Tgfbr3	322.477	2.60018	0.160911	1.21e-59	9.49e-58	Tgfbr3	Significant	***	5	107254436	107437495	-	6545	protein_coding	transforming growth factor, beta receptor III [Source:MGI Symbol;Acc:MGI:104637]	-
Gm32391	22.524	2.59817	0.61986	2.36e-06	9.54e-06	Gm32391	Significant	***	1	164286042	164292059	+	2970	lncRNA	predicted gene, 32391 [Source:MGI Symbol;Acc:MGI:5591550]	-
Gm11538	5.73936	2.5917	1.29268	0.00360301	0.00826859	Gm11538	Significant	**	11	96094273	96096309	+	1955	lncRNA	predicted gene 11538 [Source:NCBI gene (formerly Entrezgene);Acc:432593]	-
Gm28188	13.4068	2.59079	0.728805	3.8e-05	0.000126635	Gm28188	Significant	***	1	101808231	101808466	-	236	processed_pseudogene	predicted gene 28188 [Source:MGI Symbol;Acc:MGI:5578894]	-
Ckb	231.222	2.58729	0.207609	9.68e-37	3.63e-35	Ckb	Significant	***	12	111635795	111638772	-	2895	protein_coding	creatine kinase, brain [Source:MGI Symbol;Acc:MGI:88407]	-
Ptgs1	1128.42	2.58166	0.109613	1.44e-123	6.67e-121	Ptgs1	Significant	***	2	36120438	36142284	+	3884	protein_coding	prostaglandin-endoperoxide synthase 1 [Source:MGI Symbol;Acc:MGI:97797]	-
Zfp423	38.9525	2.57936	0.475131	5.15e-09	2.94e-08	Zfp423	Significant	***	8	88388438	88686223	-	5608	protein_coding	zinc finger protein 423 [Source:MGI Symbol;Acc:MGI:1891217]	zf-C2H2
Pcdhb18	49.4191	2.57843	0.360684	9.93e-14	9.21e-13	Pcdhb18	Significant	***	18	37622518	37627558	+	5041	protein_coding	protocadherin beta 18 [Source:MGI Symbol;Acc:MGI:2136756]	-
Pknox2	16.4124	2.57159	0.65153	8.44e-06	3.12e-05	Pknox2	Significant	***	9	36802278	37058703	-	10335	protein_coding	Pbx/knotted 1 homeobox 2 [Source:MGI Symbol;Acc:MGI:2445415]	Homeobox
Ntn3	79.2986	2.56959	0.317325	6.62e-17	8.13e-16	Ntn3	Significant	***	17	24422822	24428505	-	5109	protein_coding	netrin 3 [Source:MGI Symbol;Acc:MGI:1341188]	-
Dhrs3	77.2757	2.56312	0.31187	2.66e-17	3.35e-16	Dhrs3	Significant	***	4	144619397	144654779	+	2927	protein_coding	dehydrogenase/reductase (SDR family) member 3 [Source:MGI Symbol;Acc:MGI:1315215]	-
Peg10	909.018	2.56002	0.155997	1.89e-61	1.55e-59	Peg10	Significant	***	6	4747306	4760517	+	6667	protein_coding	paternally expressed 10 [Source:MGI Symbol;Acc:MGI:2157785]	-
Pkdcc	168.916	2.55592	0.244153	1.16e-26	2.57e-25	Pkdcc	Significant	***	17	83522721	83532499	+	2712	protein_coding	protein kinase domain containing, cytoplasmic [Source:MGI Symbol;Acc:MGI:2147077]	-
Mical2	740.638	2.55403	0.143772	1.09e-71	1.31e-69	Mical2	Significant	***	7	111825063	112012313	+	15218	protein_coding	microtubule associated monooxygenase, calponin and LIM domain containing 2 [Source:MGI Symbol;Acc:MGI:2444947]	-
Zfp977	30.5196	2.55178	0.461862	3.56e-09	2.07e-08	Zfp977	Significant	***	7	42229207	42241971	-	1425	protein_coding	zinc finger protein 977 [Source:MGI Symbol;Acc:MGI:3645327]	zf-C2H2
Gbp9	124.005	2.54925	0.233795	1.45e-28	3.6e-27	Gbp9	Significant	***	5	105225496	105287405	-	5173	protein_coding	guanylate-binding protein 9 [Source:MGI Symbol;Acc:MGI:3605620]	-
Apcdd1	1335.99	2.54608	0.115219	3.27e-109	9.29e-107	Apcdd1	Significant	***	18	63055302	63094250	+	12884	protein_coding	adenomatosis polyposis coli down-regulated 1 [Source:MGI Symbol;Acc:MGI:3513977]	-
Gm10561	32.5303	2.54253	0.452987	2.16e-09	1.28e-08	Gm10561	Significant	***	1	55265410	55274783	+	1945	lncRNA	predicted gene 10561 [Source:MGI Symbol;Acc:MGI:3648163]	-
Fmo4	7.19498	2.53506	1.2386	0.00285486	0.00668676	Fmo4	Significant	**	1	162620757	162641541	-	3707	protein_coding	flavin containing monooxygenase 4 [Source:MGI Symbol;Acc:MGI:2429497]	-
Gm29460	20.0206	2.5305	0.602896	2.55e-06	1.02e-05	Gm29460	Significant	***	1	98692566	98693279	+	714	processed_pseudogene	predicted gene 29460 [Source:MGI Symbol;Acc:MGI:5580166]	-
Gabrd	44.4909	2.52943	0.38904	9.61e-12	7.45e-11	Gabrd	Significant	***	4	155469437	155482569	-	2875	protein_coding	gamma-aminobutyric acid (GABA) A receptor, subunit delta [Source:MGI Symbol;Acc:MGI:95622]	-
H2bc3	10.6378	2.52317	0.800687	0.000167372	0.000497205	H2bc3	Significant	***	13	23930717	23931224	+	508	protein_coding	H2B clustered histone 3 [Source:MGI Symbol;Acc:MGI:2448377]	-
Foxc1	686.953	2.51931	0.135223	1.87e-78	2.86e-76	Foxc1	Significant	***	13	31990616	31996459	+	5844	protein_coding	forkhead box C1 [Source:MGI Symbol;Acc:MGI:1347466]	Fork_head
Gm2694	33.1078	2.50625	0.447223	2.22e-09	1.32e-08	Gm2694	Significant	***	8	88187097	88252195	+	7188	lncRNA	predicted gene 2694 [Source:MGI Symbol;Acc:MGI:3780864]	-
Camk1d	883.811	2.50404	0.135295	2.53e-77	3.76e-75	Camk1d	Significant	***	2	5298268	5719326	-	7427	protein_coding	calcium/calmodulin-dependent protein kinase ID [Source:MGI Symbol;Acc:MGI:2442190]	-
Entpd4b	138.724	2.50084	1.48727	0.00338884	0.00782256	Entpd4b	Significant	**	14	69792873	69822969	+	8074	protein_coding	ectonucleoside triphosphate diphosphohydrolase 4B [Source:MGI Symbol;Acc:MGI:5435040]	-
Ubxn2b	484.472	2.49337	0.139006	8.68e-73	1.09e-70	Ubxn2b	Significant	***	4	6191098	6221688	+	6642	protein_coding	UBX domain protein 2B [Source:MGI Symbol;Acc:MGI:1915303]	-
Col6a1	2085.13	2.49038	0.103598	1.01e-128	5.32e-126	Col6a1	Significant	***	10	76544626	76562002	-	4380	protein_coding	collagen, type VI, alpha 1 [Source:MGI Symbol;Acc:MGI:88459]	-
Tex101	2221.85	2.48983	0.118945	2.59e-98	6.01e-96	Tex101	Significant	***	7	24367432	24376100	-	1657	protein_coding	testis expressed gene 101 [Source:MGI Symbol;Acc:MGI:1930791]	-
Scara3	342.301	2.48486	0.150706	4.77e-62	3.96e-60	Scara3	Significant	***	14	66156843	66191384	-	3597	protein_coding	scavenger receptor class A, member 3 [Source:MGI Symbol;Acc:MGI:2444418]	-
Gm536	6.71752	2.48478	1.15937	0.00252654	0.00598702	Gm536	Significant	**	16	31436553	31457797	+	5432	lncRNA	predicted gene 536 [Source:MGI Symbol;Acc:MGI:2685382]	-
Cd6	73.9527	2.48354	0.313448	2.97e-16	3.43e-15	Cd6	Significant	***	19	10766705	10807422	-	7968	protein_coding	CD6 antigen [Source:MGI Symbol;Acc:MGI:103566]	-
Dlg2	206.023	2.47835	0.183503	1.76e-42	8.17e-41	Dlg2	Significant	***	7	90125880	92098455	+	17870	protein_coding	discs large MAGUK scaffold protein 2 [Source:MGI Symbol;Acc:MGI:1344351]	-
Gsta3	34.2106	2.4743	0.431732	1.14e-09	7.04e-09	Gsta3	Significant	***	1	21310813	21335885	+	4344	protein_coding	glutathione S-transferase, alpha 3 [Source:MGI Symbol;Acc:MGI:95856]	-
Epb41l1	4493.57	2.4612	0.107773	2.33e-116	7.99e-114	Epb41l1	Significant	***	2	156262829	156385134	+	12037	protein_coding	erythrocyte membrane protein band 4.1 like 1 [Source:MGI Symbol;Acc:MGI:103010]	-
S100a5	5.66536	2.45668	1.36383	0.0051042	0.0113045	S100a5	Significant	*	3	90515830	90519087	+	432	protein_coding	S100 calcium binding protein A5 [Source:MGI Symbol;Acc:MGI:1338915]	-
Ccnb1ip1	262.464	2.45639	0.245579	1.87e-24	3.74e-23	Ccnb1ip1	Significant	***	14	51026705	51045189	-	1883	protein_coding	cyclin B1 interacting protein 1 [Source:MGI Symbol;Acc:MGI:2685134]	-
Ldhd	207.92	2.45189	0.190834	1.07e-38	4.27e-37	Ldhd	Significant	***	8	112350417	112357006	-	5328	protein_coding	lactate dehydrogenase D [Source:MGI Symbol;Acc:MGI:106428]	-
Ascl1	38.0286	2.44955	0.471168	2.43e-08	1.29e-07	Ascl1	Significant	***	10	87326681	87329522	-	2481	protein_coding	achaete-scute family bHLH transcription factor 1 [Source:MGI Symbol;Acc:MGI:96919]	bHLH
H2bc9	12.4062	2.43855	0.793774	0.000208822	0.000610686	H2bc9	Significant	***	13	23725884	23727562	-	1679	protein_coding	H2B clustered histone 9 [Source:MGI Symbol;Acc:MGI:2448387]	-
Kifc3	355.923	2.4368	0.157922	1.14e-54	7.78e-53	Kifc3	Significant	***	8	95826456	95929440	-	5298	protein_coding	kinesin family member C3 [Source:MGI Symbol;Acc:MGI:109202]	-
Vgll3	472.63	2.43484	0.142609	3.44e-66	3.35e-64	Vgll3	Significant	***	16	65612143	65663254	+	7104	protein_coding	vestigial like family member 3 [Source:MGI Symbol;Acc:MGI:1920819]	-
Plk2	3713.63	2.42782	0.103902	9.56e-122	3.85e-119	Plk2	Significant	***	13	110531580	110537378	+	4491	protein_coding	polo like kinase 2 [Source:MGI Symbol;Acc:MGI:1099790]	-
Tmem86a	1074.96	2.42019	0.136599	2.97e-71	3.5e-69	Tmem86a	Significant	***	7	46700349	46704525	+	1887	protein_coding	transmembrane protein 86A [Source:MGI Symbol;Acc:MGI:1915143]	-
Gm19705	42.7949	2.41701	0.385631	4.49e-11	3.26e-10	Gm19705	Significant	***	1	136598507	136618544	+	2332	lncRNA	predicted gene, 19705 [Source:MGI Symbol;Acc:MGI:5011890]	-
D630023F18Rik	8.27983	2.41638	0.938766	0.000932037	0.00242158	D630023F18Rik	Significant	**	1	65144444	65162373	-	2667	protein_coding	RIKEN cDNA D630023F18 gene [Source:MGI Symbol;Acc:MGI:2138198]	-
Gm22622	5.09623	2.41493	1.34778	0.00608219	0.0132439	Gm22622	Significant	*	6	59682731	59682859	-	129	snoRNA	predicted gene, 22622 [Source:MGI Symbol;Acc:MGI:5452399]	-
Rin2	513.855	2.41464	0.142303	1.98e-65	1.9e-63	Rin2	Significant	***	2	145517135	145729536	+	11271	protein_coding	Ras and Rab interactor 2 [Source:MGI Symbol;Acc:MGI:1921280]	-
Gm4911	118.252	2.41116	0.293033	2.37e-17	3.01e-16	Gm4911	Significant	***	X	91123456	91124400	-	945	unprocessed_pseudogene	predicted pseudogene 4911 [Source:MGI Symbol;Acc:MGI:3643139]	-
3300005D01Rik	306.432	2.41068	0.171618	9.01e-46	4.66e-44	3300005D01Rik	Significant	***	17	5848932	5853516	+	1381	lncRNA	RIKEN cDNA 3300005D01 gene [Source:MGI Symbol;Acc:MGI:1925762]	-
Cryab	262.307	2.41038	0.20151	7.62e-34	2.49e-32	Cryab	Significant	***	9	50662625	50667936	+	1479	protein_coding	crystallin, alpha B [Source:MGI Symbol;Acc:MGI:88516]	-
Gxylt2	1570.58	2.40897	0.112621	1.78e-102	4.47e-100	Gxylt2	Significant	***	6	100681695	100787874	+	8510	protein_coding	glucoside xylosyltransferase 2 [Source:MGI Symbol;Acc:MGI:2682940]	-
Tbx2	8.44364	2.3988	0.990941	0.00132812	0.0033386	Tbx2	Significant	**	11	85723377	85732774	+	3626	protein_coding	T-box 2 [Source:MGI Symbol;Acc:MGI:98494]	T-box
Gm30692	35.3322	2.39634	0.436516	4.92e-09	2.82e-08	Gm30692	Significant	***	8	24902195	24906953	+	801	lncRNA	predicted gene, 30692 [Source:MGI Symbol;Acc:MGI:5589851]	-
Zfpm1	496.888	2.39568	0.20654	4.12e-32	1.24e-30	Zfpm1	Significant	***	8	123008880	123063990	+	3503	protein_coding	zinc finger protein, multitype 1 [Source:MGI Symbol;Acc:MGI:1095400]	zf-C2H2
Lgr4	955.211	2.3938	0.117113	8.88e-94	1.89e-91	Lgr4	Significant	***	2	109747992	109844602	+	5884	protein_coding	leucine-rich repeat-containing G protein-coupled receptor 4 [Source:MGI Symbol;Acc:MGI:1891468]	-
Tmem164	4581.17	2.39199	0.111727	1.15e-102	2.94e-100	Tmem164	Significant	***	X	141464402	141626490	+	6851	protein_coding	transmembrane protein 164 [Source:MGI Symbol;Acc:MGI:2148020]	-
Ly6c1	129.653	2.38711	0.253991	7.63e-22	1.31e-20	Ly6c1	Significant	***	15	74915867	74920679	-	1677	protein_coding	lymphocyte antigen 6 complex, locus C1 [Source:MGI Symbol;Acc:MGI:96882]	-
Notch1	778.304	2.38385	0.160481	7.58e-51	4.64e-49	Notch1	Significant	***	2	26347915	26406675	-	14232	protein_coding	notch 1 [Source:MGI Symbol;Acc:MGI:97363]	-
Fam43a	296.732	2.37494	0.172306	3.3e-44	1.6e-42	Fam43a	Significant	***	16	30418541	30421615	+	3075	protein_coding	family with sequence similarity 43, member A [Source:MGI Symbol;Acc:MGI:2676309]	-
2210408F21Rik	114.14	2.36901	0.245559	5.73e-23	1.05e-21	2210408F21Rik	Significant	***	6	31197244	31346635	+	8475	lncRNA	RIKEN cDNA 2210408F21 gene [Source:MGI Symbol;Acc:MGI:1920902]	-
Rarb	55.3763	2.36128	0.331561	1.26e-13	1.15e-12	Rarb	Significant	***	14	5650540	6038924	+	5265	protein_coding	retinoic acid receptor, beta [Source:MGI Symbol;Acc:MGI:97857]	THR-like
Gm12473	21.5528	2.35962	0.54264	1.53e-06	6.35e-06	Gm12473	Significant	***	4	43631539	43641533	-	579	lncRNA	predicted gene 12473 [Source:MGI Symbol;Acc:MGI:3652337]	-
Gbp4	21.2562	2.35513	0.553212	2.4e-06	9.69e-06	Gbp4	Significant	***	5	105263633	105287452	-	7494	protein_coding	guanylate binding protein 4 [Source:MGI Symbol;Acc:MGI:97072]	-
St3gal1	678.49	2.35137	0.130992	6.66e-73	8.48e-71	St3gal1	Significant	***	15	66974724	67048679	-	6851	protein_coding	ST3 beta-galactoside alpha-2,3-sialyltransferase 1 [Source:MGI Symbol;Acc:MGI:98304]	-
Zbtb4	160.795	2.34091	0.215492	2.38e-28	5.85e-27	Zbtb4	Significant	***	11	69656738	69674849	+	8117	protein_coding	zinc finger and BTB domain containing 4 [Source:MGI Symbol;Acc:MGI:1922830]	ZBTB
Mgmt	151.656	2.34045	0.216297	3.08e-28	7.49e-27	Mgmt	Significant	***	7	136496343	136731995	+	2894	protein_coding	O-6-methylguanine-DNA methyltransferase [Source:MGI Symbol;Acc:MGI:96977]	-
Nr2f6	1650.23	2.33645	0.140917	9.78e-63	8.53e-61	Nr2f6	Significant	***	8	71826767	71834604	-	2983	protein_coding	nuclear receptor subfamily 2, group F, member 6 [Source:MGI Symbol;Acc:MGI:1352453]	RXR-like
Gm34419	22.9434	2.33565	0.545843	2.18e-06	8.86e-06	Gm34419	Significant	***	8	35561699	35572183	+	1387	lncRNA	predicted gene, 34419 [Source:MGI Symbol;Acc:MGI:5593578]	-
Nexn	114.46	2.31775	0.300995	1.45e-15	1.59e-14	Nexn	Significant	***	3	151942619	151971987	-	3826	protein_coding	nexilin [Source:MGI Symbol;Acc:MGI:1916060]	-
H1f10	36.603	2.31729	0.453014	3.46e-08	1.79e-07	H1f10	Significant	***	6	87957403	87958619	-	1217	protein_coding	H1.10 linker histone [Source:MGI Symbol;Acc:MGI:2685307]	-
Abca16	34.5075	2.31077	0.417132	3.9e-09	2.26e-08	Abca16	Significant	***	7	120008870	120144036	+	7147	protein_coding	ATP-binding cassette, sub-family A (ABC1), member 16 [Source:MGI Symbol;Acc:MGI:2388711]	-
5830444B04Rik	105.193	2.30959	0.245627	6.5e-22	1.13e-20	5830444B04Rik	Significant	***	4	155483220	155506161	-	5410	lncRNA	RIKEN cDNA 5830444B04 gene [Source:MGI Symbol;Acc:MGI:3603170]	-
Opn3	22.3832	2.30868	0.561952	4.2e-06	1.62e-05	Opn3	Significant	***	1	175489987	175520342	-	1913	protein_coding	opsin 3 [Source:MGI Symbol;Acc:MGI:1338022]	-
Rtl9	10.7165	2.30457	0.924001	0.0010009	0.00257842	Rtl9	Significant	**	X	141882590	141887293	+	4104	protein_coding	retrotransposon Gag like 9 [Source:MGI Symbol;Acc:MGI:2685231]	-
Cdh6	65.8813	2.2986	0.312162	2.33e-14	2.3e-13	Cdh6	Significant	***	15	13028787	13173761	-	9024	protein_coding	cadherin 6 [Source:MGI Symbol;Acc:MGI:107435]	-
Mpzl3	46.4569	2.29635	0.387142	3.41e-10	2.24e-09	Mpzl3	Significant	***	9	44966484	44988734	+	6987	protein_coding	myelin protein zero-like 3 [Source:MGI Symbol;Acc:MGI:2442647]	-
Il17d	59.3307	2.29258	0.345422	3.34e-12	2.71e-11	Il17d	Significant	***	14	57762234	57780623	+	1274	protein_coding	interleukin 17D [Source:MGI Symbol;Acc:MGI:2446510]	-
Pik3r1	1246.5	2.28988	0.139548	1.99e-61	1.61e-59	Pik3r1	Significant	***	13	101817071	101904725	-	10079	protein_coding	phosphoinositide-3-kinase regulatory subunit 1 [Source:MGI Symbol;Acc:MGI:97583]	-
Clec11a	348.921	2.28815	0.164405	5.43e-45	2.71e-43	Clec11a	Significant	***	7	43952111	43956326	-	2978	protein_coding	C-type lectin domain family 11, member a [Source:MGI Symbol;Acc:MGI:1298219]	-
Kif26b	314.744	2.2863	0.195073	1.25e-32	3.85e-31	Kif26b	Significant	***	1	178356690	178766765	+	14696	protein_coding	kinesin family member 26B [Source:MGI Symbol;Acc:MGI:2447076]	-
Edil3	1889.64	2.28612	0.103452	3.45e-109	9.55e-107	Edil3	Significant	***	13	88969591	89471342	+	13677	protein_coding	EGF-like repeats and discoidin I-like domains 3 [Source:MGI Symbol;Acc:MGI:1329025]	-
Cxxc5	245.326	2.28083	0.172762	1.03e-40	4.43e-39	Cxxc5	Significant	***	18	35962450	35994741	+	3008	protein_coding	CXXC finger 5 [Source:MGI Symbol;Acc:MGI:1914643]	-
Fam214a	477.542	2.27707	0.139041	4.09e-61	3.28e-59	Fam214a	Significant	***	9	74860166	74939750	+	6637	protein_coding	family with sequence similarity 214, member A [Source:MGI Symbol;Acc:MGI:2387648]	-
Clu	2815.29	2.27246	0.0978421	2.79e-120	1.08e-117	Clu	Significant	***	14	66205932	66218996	+	3437	protein_coding	clusterin [Source:MGI Symbol;Acc:MGI:88423]	-
Abcc3	10.5841	2.26481	0.806736	0.000489909	0.00134759	Abcc3	Significant	**	11	94234121	94283823	-	5698	protein_coding	ATP-binding cassette, sub-family C (CFTR/MRP), member 3 [Source:MGI Symbol;Acc:MGI:1923658]	-
Gm44669	6.70137	2.25922	1.06397	0.00304188	0.00707756	Gm44669	Significant	**	7	67329083	67331051	-	1969	TEC	predicted gene 44669 [Source:MGI Symbol;Acc:MGI:5753245]	-
Cmbl	402.338	2.25016	0.142533	4.72e-57	3.52e-55	Cmbl	Significant	***	15	31565535	31590265	+	1424	protein_coding	carboxymethylenebutenolidase-like (Pseudomonas) [Source:MGI Symbol;Acc:MGI:1916824]	-
Col27a1	38.444	2.24601	0.444639	4.76e-08	2.42e-07	Col27a1	Significant	***	4	63132241	63253228	+	13022	protein_coding	collagen, type XXVII, alpha 1 [Source:MGI Symbol;Acc:MGI:2672118]	-
F2r	4696.38	2.24271	0.080243	8.29e-173	6.24e-170	F2r	Significant	***	13	95738311	95754995	-	3336	protein_coding	coagulation factor II (thrombin) receptor [Source:MGI Symbol;Acc:MGI:101802]	-
BC055402	11.08	2.24111	0.769552	0.000381355	0.00107006	BC055402	Significant	**	1	57239804	57254152	-	3301	lncRNA	cDNA sequence BC055402 [Source:MGI Symbol;Acc:MGI:3039597]	-
Tbx18	426.028	2.24077	0.150451	5.45e-51	3.35e-49	Tbx18	Significant	***	9	87584853	87613313	-	4718	protein_coding	T-box18 [Source:MGI Symbol;Acc:MGI:1923615]	T-box
Gm42793	140.266	2.23994	0.226553	6.64e-24	1.28e-22	Gm42793	Significant	***	5	104582987	104584238	+	1252	TEC	predicted gene 42793 [Source:MGI Symbol;Acc:MGI:5662930]	-
Dppa2	741.321	2.22926	0.130236	1.39e-66	1.38e-64	Dppa2	Significant	***	16	48124271	48140086	+	2447	protein_coding	developmental pluripotency associated 2 [Source:MGI Symbol;Acc:MGI:2157523]	-
Ptpn13	50.072	2.22358	0.338368	6.47e-12	5.11e-11	Ptpn13	Significant	***	5	103573058	103746169	+	12102	protein_coding	protein tyrosine phosphatase, non-receptor type 13 [Source:MGI Symbol;Acc:MGI:103293]	-
Prtg	12.7393	2.21745	0.745264	0.000313656	0.000893113	Prtg	Significant	***	9	72714156	72824573	+	9158	protein_coding	protogenin [Source:MGI Symbol;Acc:MGI:2444710]	-
Cox7a1	126.502	2.21548	0.270025	2.54e-17	3.21e-16	Cox7a1	Significant	***	7	29883569	29885503	+	535	protein_coding	cytochrome c oxidase subunit 7A1 [Source:MGI Symbol;Acc:MGI:1316714]	-
ENSMUSG00000121092	43.8593	2.2125	0.386634	1.17e-09	7.23e-09	ENSMUSG00000121092	Significant	***	8	129231424	129231957	+	534	lncRNA	novel transcript	-
Mtcl1	622.366	2.212	0.170464	1.94e-39	7.95e-38	Mtcl1	Significant	***	17	66643977	66756745	-	9226	protein_coding	microtubule crosslinking factor 1 [Source:MGI Symbol;Acc:MGI:1915867]	-
Exoc3l2	15.5359	2.21142	0.699509	0.000167854	0.00049826	Exoc3l2	Significant	***	7	19197256	19230687	+	4016	protein_coding	exocyst complex component 3-like 2 [Source:MGI Symbol;Acc:MGI:1921713]	-
Rln3	5.92323	2.20925	1.18907	0.00504062	0.0111841	Rln3	Significant	*	8	84769558	84771629	-	634	protein_coding	relaxin 3 [Source:MGI Symbol;Acc:MGI:2158015]	-
Dpp7	1591.14	2.1951	0.126446	1.84e-68	1.93e-66	Dpp7	Significant	***	2	25242288	25246371	-	3337	protein_coding	dipeptidylpeptidase 7 [Source:MGI Symbol;Acc:MGI:1933213]	-
Maged2	1183.77	2.19509	0.129438	2.04e-65	1.94e-63	Maged2	Significant	***	X	149589366	149597341	-	3239	protein_coding	MAGE family member D2 [Source:MGI Symbol;Acc:MGI:1933391]	-
Hmga2-ps1	222.189	2.19279	0.202468	2.88e-28	7.01e-27	Hmga2-ps1	Significant	***	1	176662183	176663734	-	1552	lncRNA	high mobility group AT-hook 2, pseudogene 1 [Source:NCBI gene (formerly Entrezgene);Acc:15365]	-
Eps8l1	45.787	2.19082	0.358748	1.31e-10	8.98e-10	Eps8l1	Significant	***	7	4463673	4483486	+	6036	protein_coding	EPS8-like 1 [Source:MGI Symbol;Acc:MGI:1914675]	-
Trhr2	14.4994	2.18687	0.683644	0.00014915	0.000446432	Trhr2	Significant	***	8	123083706	123087485	-	1340	protein_coding	thyrotropin releasing hormone receptor 2 [Source:MGI Symbol;Acc:MGI:2177284]	-
Idh1	4615.26	2.17871	0.0960534	6.21e-115	1.96e-112	Idh1	Significant	***	1	65197775	65225659	-	2771	protein_coding	isocitrate dehydrogenase 1 (NADP+), soluble [Source:MGI Symbol;Acc:MGI:96413]	-
Ly6a	460.461	2.17532	0.15223	3.9e-47	2.13e-45	Ly6a	Significant	***	15	74866726	74869880	-	1205	protein_coding	lymphocyte antigen 6 complex, locus A [Source:MGI Symbol;Acc:MGI:107527]	-
Enah	604.303	2.17133	0.145269	1.96e-51	1.22e-49	Enah	Significant	***	1	181723949	181847555	-	21452	protein_coding	ENAH actin regulator [Source:MGI Symbol;Acc:MGI:108360]	-
Nlrp10	13.5775	2.16866	0.720517	0.00027564	0.000791574	Nlrp10	Significant	***	7	108521059	108529385	-	4504	protein_coding	NLR family, pyrin domain containing 10 [Source:MGI Symbol;Acc:MGI:2444084]	-
Pcdhb20	46.0141	2.16593	0.361029	2.57e-10	1.7e-09	Pcdhb20	Significant	***	18	37637317	37640875	+	3559	protein_coding	protocadherin beta 20 [Source:MGI Symbol;Acc:MGI:2136758]	-
Sync	26.7814	2.16178	0.590563	2.77e-05	9.43e-05	Sync	Significant	***	4	129181410	129202352	+	2862	protein_coding	syncoilin [Source:MGI Symbol;Acc:MGI:1916078]	-
Coro2a	97.2261	2.15374	0.245233	2.09e-19	3.11e-18	Coro2a	Significant	***	4	46536937	46602202	-	6459	protein_coding	coronin, actin binding protein 2A [Source:MGI Symbol;Acc:MGI:1345966]	-
Atp13a5	62.0526	2.15244	0.356075	2.03e-10	1.37e-09	Atp13a5	Significant	***	16	29050603	29197550	-	4661	protein_coding	ATPase type 13A5 [Source:MGI Symbol;Acc:MGI:2444068]	-
Pax2	28.4858	2.15041	0.495175	1.6e-06	6.6e-06	Pax2	Significant	***	19	44744484	44826310	+	5409	protein_coding	paired box 2 [Source:MGI Symbol;Acc:MGI:97486]	PAX
C230013L11Rik	26.8753	2.14922	0.575772	1.93e-05	6.73e-05	C230013L11Rik	Significant	***	17	28393631	28396656	-	3026	lncRNA	RIKEN cDNA C230013L11 gene [Source:MGI Symbol;Acc:MGI:2442581]	-
Pkd2	1658.8	2.14815	0.109448	1.19e-86	2.18e-84	Pkd2	Significant	***	5	104607316	104653685	+	10169	protein_coding	polycystin 2, transient receptor potential cation channel [Source:MGI Symbol;Acc:MGI:1099818]	-
2810430I11Rik	22.0656	2.14329	0.581615	2.59e-05	8.87e-05	2810430I11Rik	Significant	***	2	27772937	27777064	-	3416	lncRNA	RIKEN cDNA 2810430I11 gene [Source:MGI Symbol;Acc:MGI:3590515]	-
Tle2	171.329	2.14247	0.242754	1.33e-19	2.02e-18	Tle2	Significant	***	10	81410395	81426679	+	6221	protein_coding	transducin-like enhancer of split 2 [Source:MGI Symbol;Acc:MGI:104635]	-
Pdzd4	49.4879	2.14189	0.342908	5.66e-11	4.07e-10	Pdzd4	Significant	***	X	72836965	72868575	-	3970	protein_coding	PDZ domain containing 4 [Source:MGI Symbol;Acc:MGI:2443483]	-
Phldb2	1140.02	2.14135	0.120499	1.66e-71	1.98e-69	Phldb2	Significant	***	16	45566606	45773961	-	7577	protein_coding	pleckstrin homology like domain, family B, member 2 [Source:MGI Symbol;Acc:MGI:2444981]	-
Abhd6	23.9963	2.14089	0.499996	2.35e-06	9.49e-06	Abhd6	Significant	***	14	14413010	14466871	-	2226	protein_coding	abhydrolase domain containing 6 [Source:MGI Symbol;Acc:MGI:1913332]	-
Rgs9	11.9402	2.14012	0.82917	0.000946748	0.00245616	Rgs9	Significant	**	11	109116181	109188955	-	6390	protein_coding	regulator of G-protein signaling 9 [Source:MGI Symbol;Acc:MGI:1338824]	-
Usp17lb	174.734	2.13016	0.199417	1.5e-27	3.47e-26	Usp17lb	Significant	***	7	104489464	104491810	-	1561	protein_coding	ubiquitin specific peptidase 17-like B [Source:MGI Symbol;Acc:MGI:3051498]	-
Tead3	246.393	2.12847	0.236987	2.97e-20	4.66e-19	Tead3	Significant	***	17	28550645	28569791	-	6714	protein_coding	TEA domain family member 3 [Source:MGI Symbol;Acc:MGI:109241]	TEA
9630013D21Rik	8.68533	2.12838	1.04215	0.0033676	0.00777582	9630013D21Rik	Significant	**	4	109508726	109515050	-	3142	lncRNA	RIKEN cDNA 9630013D21 gene [Source:MGI Symbol;Acc:MGI:2442649]	-
Pdlim2	347.272	2.12235	0.184323	1.22e-31	3.56e-30	Pdlim2	Significant	***	14	70401667	70415130	-	4486	protein_coding	PDZ and LIM domain 2 [Source:MGI Symbol;Acc:MGI:2384850]	-
Zfp532	116.898	2.1221	0.275043	1.63e-15	1.78e-14	Zfp532	Significant	***	18	65712983	65822514	+	8970	protein_coding	zinc finger protein 532 [Source:MGI Symbol;Acc:MGI:3036282]	zf-C2H2
Ptger4	34.2409	2.12135	0.519253	4.46e-06	1.72e-05	Ptger4	Significant	***	15	5236142	5273668	-	6648	protein_coding	prostaglandin E receptor 4 (subtype EP4) [Source:MGI Symbol;Acc:MGI:104311]	-
Gm6329	119.98	2.11211	0.235849	4.92e-20	7.57e-19	Gm6329	Significant	***	8	45613531	45618256	-	936	lncRNA	predicted gene 6329 [Source:MGI Symbol;Acc:MGI:3646898]	-
Sgk1	12255.4	2.11191	0.0942217	7.02e-112	2.09e-109	Sgk1	Significant	***	10	21758083	21875802	+	4903	protein_coding	serum/glucocorticoid regulated kinase 1 [Source:MGI Symbol;Acc:MGI:1340062]	-
Gm45515	7.99384	2.11144	1.00078	0.00326195	0.00755396	Gm45515	Significant	**	7	109876989	109880734	-	2141	lncRNA	predicted gene 45515 [Source:MGI Symbol;Acc:MGI:5791351]	-
Cplx2	154.238	2.10848	0.217428	3.65e-23	6.79e-22	Cplx2	Significant	***	13	54519162	54531730	+	4928	protein_coding	complexin 2 [Source:MGI Symbol;Acc:MGI:104726]	-
Gm7967	101.904	2.10709	0.25309	1.15e-17	1.5e-16	Gm7967	Significant	***	1	98517242	98535109	+	5950	lncRNA	predicted gene 7967 [Source:MGI Symbol;Acc:MGI:3644984]	-
Lbp	33.9113	2.10475	0.452109	4.05e-07	1.81e-06	Lbp	Significant	***	2	158148413	158174772	+	4831	protein_coding	lipopolysaccharide binding protein [Source:MGI Symbol;Acc:MGI:1098776]	-
Tst	174.876	2.10282	0.194494	4.44e-28	1.07e-26	Tst	Significant	***	15	78283756	78290107	-	3163	protein_coding	thiosulfate sulfurtransferase, mitochondrial [Source:MGI Symbol;Acc:MGI:98852]	-
Hhex	83.9083	2.10205	0.311347	1.74e-12	1.44e-11	Hhex	Significant	***	19	37423258	37429179	+	5056	protein_coding	hematopoietically expressed homeobox [Source:MGI Symbol;Acc:MGI:96086]	Homeobox
Lamb3	42.6566	2.09703	0.394791	1.43e-08	7.77e-08	Lamb3	Significant	***	1	192890007	193026186	+	6612	protein_coding	laminin, beta 3 [Source:MGI Symbol;Acc:MGI:99915]	-
6720489N17Rik	18.6473	2.0969	0.638599	0.000108998	0.000334951	6720489N17Rik	Significant	***	13	62750827	62771996	-	2701	protein_coding	RIKEN cDNA 6720489N17 gene [Source:MGI Symbol;Acc:MGI:2443901]	-
4930412F12Rik	11.3728	2.09438	0.852342	0.00140393	0.00351183	4930412F12Rik	Significant	**	8	58103923	58105393	-	1471	TEC	RIKEN cDNA 4930412F12 gene [Source:MGI Symbol;Acc:MGI:1922099]	-
Gmpr	65.9584	2.09394	0.326488	1.77e-11	1.34e-10	Gmpr	Significant	***	13	45660920	45707276	+	2323	protein_coding	guanosine monophosphate reductase [Source:MGI Symbol;Acc:MGI:1913605]	-
Deptor	2530.58	2.09368	0.136707	8.56e-54	5.71e-52	Deptor	Significant	***	15	54975713	55122667	+	8874	protein_coding	DEP domain containing MTOR-interacting protein [Source:MGI Symbol;Acc:MGI:2146322]	-
Npr2	351.092	2.09325	0.163778	3.03e-38	1.19e-36	Npr2	Significant	***	4	43631935	43651244	+	4667	protein_coding	natriuretic peptide receptor 2 [Source:MGI Symbol;Acc:MGI:97372]	-
Stard10	207.042	2.09322	0.21868	1.23e-22	2.2e-21	Stard10	Significant	***	7	100966293	100995833	+	2419	protein_coding	START domain containing 10 [Source:MGI Symbol;Acc:MGI:1860093]	-
Map1a	223.402	2.09309	0.305314	8.81e-13	7.52e-12	Map1a	Significant	***	2	121120081	121141313	+	12166	protein_coding	microtubule-associated protein 1 A [Source:MGI Symbol;Acc:MGI:1306776]	-
ENSMUSG00000120124	5.97373	2.08564	1.30305	0.00772399	0.0163961	ENSMUSG00000120124	Significant	*	18	16170055	16248454	-	2388	lncRNA	novel transcript	-
Cxcl5	16.0203	2.0854	0.654474	0.00015166	0.000453602	Cxcl5	Significant	***	5	90907219	90909483	+	1863	protein_coding	chemokine (C-X-C motif) ligand 5 [Source:MGI Symbol;Acc:MGI:1096868]	-
Meig1	11.1896	2.08322	0.736466	0.00051551	0.00141162	Meig1	Significant	**	2	3410080	3423685	-	1102	protein_coding	meiosis expressed gene 1 [Source:MGI Symbol;Acc:MGI:1202878]	-
Cct6b	105.616	2.08321	0.263077	3.49e-16	4.02e-15	Cct6b	Significant	***	11	82610076	82655147	-	1871	protein_coding	chaperonin containing Tcp1, subunit 6b (zeta) [Source:MGI Symbol;Acc:MGI:1329013]	-
Gm10642	11.9456	2.07753	0.731427	0.000501639	0.0013765	Gm10642	Significant	**	9	70563533	70565144	+	1612	lncRNA	predicted gene 10642 [Source:MGI Symbol;Acc:MGI:3704338]	-
Tshz1	301.284	2.07661	0.181467	3.54e-31	1.02e-29	Tshz1	Significant	***	18	84029752	84105831	-	5848	protein_coding	teashirt zinc finger family member 1 [Source:MGI Symbol;Acc:MGI:1346031]	zf-C2H2
Nrn1	2011.47	2.07511	0.105269	1.93e-87	3.59e-85	Nrn1	Significant	***	13	36909335	36919105	-	2249	protein_coding	neuritin 1 [Source:MGI Symbol;Acc:MGI:1915654]	-
Ly9	225.033	2.07448	0.177961	2.85e-32	8.63e-31	Ly9	Significant	***	1	171416192	171434978	-	3307	protein_coding	lymphocyte antigen 9 [Source:MGI Symbol;Acc:MGI:96885]	-
A430073D23Rik	10.2678	2.07089	0.869364	0.00155573	0.00385732	A430073D23Rik	Significant	**	5	109845524	109944164	-	1632	lncRNA	RIKEN cDNA A430073D23 gene [Source:MGI Symbol;Acc:MGI:4361019]	-
Usp17ld	18.2789	2.06875	0.578951	4.36e-05	0.000143818	Usp17ld	Significant	***	7	102898944	102901712	-	1987	protein_coding	ubiquitin specific peptidase 17-like D [Source:MGI Symbol;Acc:MGI:3051372]	-
D2hgdh	44.5994	2.06855	0.401626	3.63e-08	1.88e-07	D2hgdh	Significant	***	1	93752631	93780070	+	4281	protein_coding	D-2-hydroxyglutarate dehydrogenase [Source:MGI Symbol;Acc:MGI:2138209]	-
Rab7b	120.573	2.067	0.234518	1.64e-19	2.46e-18	Rab7b	Significant	***	1	131616433	131643177	+	4624	protein_coding	RAB7B, member RAS oncogene family [Source:MGI Symbol;Acc:MGI:2442295]	-
Col6a3	3778.56	2.06504	0.150654	1.21e-43	5.77e-42	Col6a3	Significant	***	1	90693645	90771693	-	11963	protein_coding	collagen, type VI, alpha 3 [Source:MGI Symbol;Acc:MGI:88461]	-
Il11ra1	84.9359	2.06491	0.323456	2.45e-11	1.82e-10	Il11ra1	Significant	***	4	41699989	41769474	+	4471	protein_coding	interleukin 11 receptor, alpha chain 1 [Source:MGI Symbol;Acc:MGI:107426]	-
Olfr1033	17.7631	2.05103	0.580894	4.85e-05	0.000158821	Olfr1033	Significant	***	2	85850977	85875515	+	4261	protein_coding	olfactory receptor 1033 [Source:MGI Symbol;Acc:MGI:3030867]	-
Tsc22d1	9580.92	2.0432	0.0897832	1.5e-115	4.95e-113	Tsc22d1	Significant	***	14	76652401	76745205	+	8994	protein_coding	TSC22 domain family, member 1 [Source:MGI Symbol;Acc:MGI:109127]	TSC22
Car8	7.0216	2.03773	1.03559	0.00450807	0.0101278	Car8	Significant	*	4	8143362	8239041	-	3853	protein_coding	carbonic anhydrase 8 [Source:MGI Symbol;Acc:MGI:88253]	-
Trpa1	109.032	2.03204	0.247518	2.99e-17	3.75e-16	Trpa1	Significant	***	1	14942872	14989086	-	4263	protein_coding	transient receptor potential cation channel, subfamily A, member 1 [Source:MGI Symbol;Acc:MGI:3522699]	-
E430018J23Rik	42.501	2.03034	0.408376	8.06e-08	3.98e-07	E430018J23Rik	Significant	***	7	126988845	126992801	-	3334	protein_coding	RIKEN cDNA E430018J23 gene [Source:MGI Symbol;Acc:MGI:2141981]	zf-C2H2
Homer1	2788.61	2.02895	0.11208	4.22e-74	5.61e-72	Homer1	Significant	***	13	93436143	93541637	+	11976	protein_coding	homer scaffolding protein 1 [Source:MGI Symbol;Acc:MGI:1347345]	-
Gm6781	28.0257	2.02265	0.500016	5.98e-06	2.26e-05	Gm6781	Significant	***	14	3937092	3938333	-	1242	processed_pseudogene	predicted gene 6781 [Source:MGI Symbol;Acc:MGI:3644510]	-
Cd81	8926.5	2.02208	0.111441	1.89e-74	2.6e-72	Cd81	Significant	***	7	142606476	142621671	+	2879	protein_coding	CD81 antigen [Source:MGI Symbol;Acc:MGI:1096398]	-
Hoga1	115.633	2.01458	0.238078	3.45e-18	4.64e-17	Hoga1	Significant	***	19	42034049	42059392	+	2259	protein_coding	4-hydroxy-2-oxoglutarate aldolase 1 [Source:MGI Symbol;Acc:MGI:1914682]	-
Sema3a	6842.43	2.01085	0.128053	2.08e-56	1.52e-54	Sema3a	Significant	***	5	13175381	13652533	+	13868	protein_coding	sema domain, immunoglobulin domain (Ig), short basic domain, secreted, (semaphorin) 3A [Source:MGI Symbol;Acc:MGI:107558]	-
Lbh	348.176	2.00863	0.183857	1.11e-28	2.76e-27	Lbh	Significant	***	17	73225300	73248942	+	3212	protein_coding	limb-bud and heart [Source:MGI Symbol;Acc:MGI:1925139]	-
Cfap69	236.135	2.006	0.191963	2.3e-26	5.04e-25	Cfap69	Significant	***	5	5629278	5714239	-	7905	protein_coding	cilia and flagella associated protein 69 [Source:MGI Symbol;Acc:MGI:2443778]	-
Gm14124	131.226	2.00197	0.249057	1.28e-16	1.53e-15	Gm14124	Significant	***	2	150099437	150112220	+	3018	protein_coding	predicted gene 14124 [Source:MGI Symbol;Acc:MGI:3652002]	zf-C2H2
Mmp11	3694.37	2.0016	0.107763	6.64e-78	1.01e-75	Mmp11	Significant	***	10	75759056	75772330	-	2778	protein_coding	matrix metallopeptidase 11 [Source:MGI Symbol;Acc:MGI:97008]	-
Socs5	4878.45	1.99996	0.108671	1.66e-76	2.4e-74	Socs5	Significant	***	17	87415107	87445267	+	6416	protein_coding	suppressor of cytokine signaling 5 [Source:MGI Symbol;Acc:MGI:2385459]	-
Sema3d	158.999	1.9993	0.226778	1.82e-19	2.73e-18	Sema3d	Significant	***	5	12433352	12638915	+	8595	protein_coding	sema domain, immunoglobulin domain (Ig), short basic domain, secreted, (semaphorin) 3D [Source:MGI Symbol;Acc:MGI:1860118]	-
Matn4	13.9096	1.99878	0.657832	0.000281897	0.000808513	Matn4	Significant	***	2	164231313	164247080	-	5174	protein_coding	matrilin 4 [Source:MGI Symbol;Acc:MGI:1328314]	-
D030062O11Rik	28.3092	1.99553	0.480644	3.88e-06	1.51e-05	D030062O11Rik	Significant	***	9	87611338	87614143	+	2806	TEC	RIKEN cDNA D030062O11 gene [Source:MGI Symbol;Acc:MGI:3641918]	-
Atp9a	579.231	1.99352	0.14444	3.11e-44	1.5e-42	Atp9a	Significant	***	2	168476358	168584329	-	5917	protein_coding	ATPase, class II, type 9A [Source:MGI Symbol;Acc:MGI:1330826]	-
Cpq	653.163	1.9915	0.130578	2.29e-53	1.51e-51	Cpq	Significant	***	15	33083275	33594698	+	5026	protein_coding	carboxypeptidase Q [Source:MGI Symbol;Acc:MGI:1889205]	-
Dcaf8l	6.4204	1.98969	1.17318	0.00718615	0.0153659	Dcaf8l	Significant	*	X	88447454	88453295	-	4183	protein_coding	DDB1 and CUL4 associated factor 8 like [Source:MGI Symbol;Acc:MGI:101758]	-
Ssbp2	253.167	1.986	0.165933	8.08e-34	2.64e-32	Ssbp2	Significant	***	13	91608402	91851548	+	7985	protein_coding	single-stranded DNA binding protein 2 [Source:MGI Symbol;Acc:MGI:1914220]	-
Map3k8	130.198	1.98499	0.255701	1.02e-15	1.13e-14	Map3k8	Significant	***	18	4331327	4353015	-	4504	protein_coding	mitogen-activated protein kinase kinase kinase 8 [Source:MGI Symbol;Acc:MGI:1346878]	-
Hopx	376.748	1.98442	0.186795	2.99e-27	6.78e-26	Hopx	Significant	***	5	77234835	77262968	-	1516	protein_coding	HOP homeobox [Source:MGI Symbol;Acc:MGI:1916782]	Homeobox
Gm16897	32.726	1.98303	0.443359	1.09e-06	4.58e-06	Gm16897	Significant	***	1	194638067	194659268	-	2492	lncRNA	predicted gene, 16897 [Source:MGI Symbol;Acc:MGI:4439821]	-
Ptn	1102.77	1.97846	0.120837	3.93e-61	3.16e-59	Ptn	Significant	***	6	36691864	36787155	-	3433	protein_coding	pleiotrophin [Source:MGI Symbol;Acc:MGI:97804]	-
P4ha3	35.7857	1.97465	0.440786	1.04e-06	4.4e-06	P4ha3	Significant	***	7	99934727	99968906	+	3135	protein_coding	procollagen-proline, 2-oxoglutarate 4-dioxygenase (proline 4-hydroxylase), alpha polypeptide III [Source:MGI Symbol;Acc:MGI:2444049]	-
Rrad	491.223	1.97455	0.174318	1.19e-30	3.31e-29	Rrad	Significant	***	8	105354702	105357959	-	1577	protein_coding	Ras-related associated with diabetes [Source:MGI Symbol;Acc:MGI:1930943]	-
Abcd1	229.171	1.97134	0.170813	1.14e-31	3.36e-30	Abcd1	Significant	***	X	72760203	72782140	+	4192	protein_coding	ATP-binding cassette, sub-family D (ALD), member 1 [Source:MGI Symbol;Acc:MGI:1349215]	-
Cldn4	21.7636	1.96616	0.587469	9.27e-05	0.000289264	Cldn4	Significant	***	5	134973973	134975788	-	1816	protein_coding	claudin 4 [Source:MGI Symbol;Acc:MGI:1313314]	-
Mblac2	352.772	1.96533	0.151661	3.12e-39	1.27e-37	Mblac2	Significant	***	13	81859460	81901394	+	3957	protein_coding	metallo-beta-lactamase domain containing 2 [Source:MGI Symbol;Acc:MGI:1920102]	-
Gm9869	15.3064	1.96508	0.799197	0.00131698	0.00331428	Gm9869	Significant	**	9	60728834	60745482	-	680	lncRNA	predicted gene 9869 [Source:MGI Symbol;Acc:MGI:3642719]	-
Mrc2	991.932	1.96235	0.115581	1.53e-65	1.49e-63	Mrc2	Significant	***	11	105183469	105241965	+	6674	protein_coding	mannose receptor, C type 2 [Source:MGI Symbol;Acc:MGI:107818]	-
Zfp58	37.3665	1.96212	0.389315	6.57e-08	3.29e-07	Zfp58	Significant	***	13	67638286	67648674	-	2435	protein_coding	zinc finger protein 58 [Source:MGI Symbol;Acc:MGI:99205]	zf-C2H2
Shc4	55.9573	1.96131	0.327805	3.11e-10	2.05e-09	Shc4	Significant	***	2	125469367	125566068	-	8263	protein_coding	SHC (Src homology 2 domain containing) family, member 4 [Source:MGI Symbol;Acc:MGI:2655364]	-
Ces5a	22.7989	1.95919	0.524052	2.43e-05	8.37e-05	Ces5a	Significant	***	8	94225692	94262458	-	2850	protein_coding	carboxylesterase 5A [Source:MGI Symbol;Acc:MGI:1915185]	-
Mks1	56.9719	1.95855	0.345723	2.05e-09	1.22e-08	Mks1	Significant	***	11	87744041	87754629	+	4044	protein_coding	MKS transition zone complex subunit 1 [Source:MGI Symbol;Acc:MGI:3584243]	-
Helt	12.0748	1.95595	0.790177	0.00134204	0.0033693	Helt	Significant	**	8	46745076	46747708	-	2012	protein_coding	helt bHLH transcription factor [Source:MGI Symbol;Acc:MGI:3040955]	bHLH
Gm9788	24.6955	1.95481	0.49043	8.62e-06	3.18e-05	Gm9788	Significant	***	19	41448252	41449157	+	906	processed_pseudogene	predicted pseudogene 9788 [Source:MGI Symbol;Acc:MGI:3704496]	-
Lypd2	9.84046	1.94999	0.89217	0.00295648	0.00689715	Lypd2	Significant	**	15	74604096	74606178	-	679	protein_coding	Ly6/Plaur domain containing 2 [Source:MGI Symbol;Acc:MGI:1915561]	-
Hmgcs1	9203.26	1.94572	0.0787301	1.24e-135	7.26e-133	Hmgcs1	Significant	***	13	120151915	120169796	+	4594	protein_coding	3-hydroxy-3-methylglutaryl-Coenzyme A synthase 1 [Source:MGI Symbol;Acc:MGI:107592]	-
Smad1	1232.05	1.9451	0.106342	1.4e-75	1.98e-73	Smad1	Significant	***	8	80065024	80126147	-	6262	protein_coding	SMAD family member 1 [Source:MGI Symbol;Acc:MGI:109452]	MH1
Sntb2	4033.38	1.94404	0.0933678	4.19e-97	9.31e-95	Sntb2	Significant	***	8	107662382	107746346	+	10350	protein_coding	syntrophin, basic 2 [Source:MGI Symbol;Acc:MGI:101771]	-
Twist2	1612.21	1.94102	0.114463	2.56e-65	2.42e-63	Twist2	Significant	***	1	91729183	91775750	+	3174	protein_coding	twist basic helix-loop-helix transcription factor 2 [Source:MGI Symbol;Acc:MGI:104685]	bHLH
Myl9	9.38732	1.94001	0.878857	0.00269206	0.00634023	Myl9	Significant	**	2	156617340	156623578	+	1162	protein_coding	myosin, light polypeptide 9, regulatory [Source:MGI Symbol;Acc:MGI:2138915]	-
H2ax	1540.69	1.93908	0.0939159	1.47e-95	3.19e-93	H2ax	Significant	***	9	44245991	44247374	+	1384	protein_coding	H2A.X variant histone [Source:MGI Symbol;Acc:MGI:102688]	-
Cdk15	77.7974	1.93854	0.295525	8.38e-12	6.54e-11	Cdk15	Significant	***	1	59296065	59392152	+	2507	protein_coding	cyclin-dependent kinase 15 [Source:MGI Symbol;Acc:MGI:3583944]	-
Srxn1	6041.1	1.93504	0.0998385	1.77e-84	3.06e-82	Srxn1	Significant	***	2	151947436	151953296	+	2820	protein_coding	sulfiredoxin 1 homolog (S. cerevisiae) [Source:MGI Symbol;Acc:MGI:104971]	-
mt-Tn	28.2216	1.93353	0.531048	3.13e-05	0.000105607	mt-Tn	Significant	***	MT	5089	5159	-	71	Mt_tRNA	mitochondrially encoded tRNA asparagine [Source:MGI Symbol;Acc:MGI:102479]	-
Pgbd5	97.0153	1.92418	0.251272	2.95e-15	3.15e-14	Pgbd5	Significant	***	8	125095788	125166397	-	4197	protein_coding	piggyBac transposable element derived 5 [Source:MGI Symbol;Acc:MGI:2429955]	-
Glis1	41.5287	1.92273	0.37484	4.05e-08	2.08e-07	Glis1	Significant	***	4	107291788	107492258	+	3645	protein_coding	GLIS family zinc finger 1 [Source:MGI Symbol;Acc:MGI:2386723]	zf-C2H2
Pcdhb17	77.3608	1.92195	0.317864	2e-10	1.34e-09	Pcdhb17	Significant	***	18	37617848	37622507	+	4660	protein_coding	protocadherin beta 17 [Source:MGI Symbol;Acc:MGI:2136754]	-
Dcn	619.32	1.92192	0.132213	1.13e-48	6.51e-47	Dcn	Significant	***	10	97315471	97354005	+	5838	protein_coding	decorin [Source:MGI Symbol;Acc:MGI:94872]	-
H2-Q4	981.707	1.91999	0.106791	3.92e-73	5.03e-71	H2-Q4	Significant	***	17	35598593	35604266	+	2596	protein_coding	histocompatibility 2, Q region locus 4 [Source:MGI Symbol;Acc:MGI:95933]	-
Trim47	3985.02	1.91311	0.105865	7.46e-74	9.82e-72	Trim47	Significant	***	11	115996578	116018036	-	2735	protein_coding	tripartite motif-containing 47 [Source:MGI Symbol;Acc:MGI:1917374]	-
Spsb1	289.372	1.91152	0.176661	3.95e-28	9.56e-27	Spsb1	Significant	***	4	149980740	150039500	-	4396	protein_coding	splA/ryanodine receptor domain and SOCS box containing 1 [Source:MGI Symbol;Acc:MGI:1921896]	-
H2bc8	68.7683	1.91094	0.285351	3.35e-12	2.72e-11	H2bc8	Significant	***	13	23755570	23756187	+	618	protein_coding	H2B clustered histone 8 [Source:MGI Symbol;Acc:MGI:2448386]	-
Dusp1	2004.24	1.90986	0.100247	9.27e-82	1.51e-79	Dusp1	Significant	***	17	26724564	26781102	-	3311	protein_coding	dual specificity phosphatase 1 [Source:MGI Symbol;Acc:MGI:105120]	-
Stard13	820.769	1.90932	0.116786	6.19e-61	4.87e-59	Stard13	Significant	***	5	150960975	151157301	-	8594	protein_coding	StAR-related lipid transfer (START) domain containing 13 [Source:MGI Symbol;Acc:MGI:2385331]	-
Ccdc170	12.5276	1.90799	0.714389	0.000902761	0.00235482	Ccdc170	Significant	**	10	4432502	4512231	+	3792	protein_coding	coiled-coil domain containing 170 [Source:MGI Symbol;Acc:MGI:2685067]	-
Calml4	9.15924	1.90694	0.851252	0.0025812	0.00610737	Calml4	Significant	**	9	62765362	62783203	+	3642	protein_coding	calmodulin-like 4 [Source:MGI Symbol;Acc:MGI:1922850]	-
Cacna1c	50.6528	1.90599	0.339599	3.1e-09	1.81e-08	Cacna1c	Significant	***	6	118564201	119173851	-	21864	protein_coding	calcium channel, voltage-dependent, L type, alpha 1C subunit [Source:MGI Symbol;Acc:MGI:103013]	-
Notch3	30.452	1.90397	0.454812	3.68e-06	1.44e-05	Notch3	Significant	***	17	32339794	32385826	-	8089	protein_coding	notch 3 [Source:MGI Symbol;Acc:MGI:99460]	-
Slc37a2	34.4826	1.90299	0.444035	2.62e-06	1.05e-05	Slc37a2	Significant	***	9	37138881	37167034	-	6643	protein_coding	solute carrier family 37 (glycerol-3-phosphate transporter), member 2 [Source:MGI Symbol;Acc:MGI:1929693]	-
Ifi27l2a	354.03	1.90149	0.195686	3.4e-23	6.33e-22	Ifi27l2a	Significant	***	12	103408426	103409939	-	463	protein_coding	interferon, alpha-inducible protein 27 like 2A [Source:MGI Symbol;Acc:MGI:1924183]	-
Spata2l	52.0346	1.89869	0.333695	1.97e-09	1.18e-08	Spata2l	Significant	***	8	123956540	123962972	-	3591	protein_coding	spermatogenesis associated 2-like [Source:MGI Symbol;Acc:MGI:1926029]	-
Sorcs2	20.7266	1.89818	0.55096	6.96e-05	0.00022166	Sorcs2	Significant	***	5	36174524	36555483	-	8802	protein_coding	sortilin-related VPS10 domain containing receptor 2 [Source:MGI Symbol;Acc:MGI:1932289]	-
6330403L08Rik	146.672	1.89784	0.247882	2.75e-15	2.94e-14	6330403L08Rik	Significant	***	5	138980811	138986332	+	5522	lncRNA	RIKEN cDNA 6330403L08 gene [Source:MGI Symbol;Acc:MGI:1917994]	-
Gm4875	5.6326	1.89736	1.46976	0.0130684	0.0263319	Gm4875	Significant	*	6	117974168	117974953	+	786	processed_pseudogene	predicted gene 4875 [Source:MGI Symbol;Acc:MGI:3648108]	-
Renbp	3300.11	1.89647	0.110612	9.83e-67	9.82e-65	Renbp	Significant	***	X	72965727	72974456	-	2494	protein_coding	renin binding protein [Source:MGI Symbol;Acc:MGI:105940]	-
Sardh	390.295	1.89618	0.147827	1.61e-38	6.37e-37	Sardh	Significant	***	2	27078405	27138349	-	5432	protein_coding	sarcosine dehydrogenase [Source:MGI Symbol;Acc:MGI:2183102]	-
Rcbtb2	591.853	1.89567	0.135454	2.24e-45	1.15e-43	Rcbtb2	Significant	***	14	73360477	73445283	+	9489	protein_coding	regulator of chromosome condensation (RCC1) and BTB (POZ) domain containing protein 2 [Source:MGI Symbol;Acc:MGI:1917200]	-
Pcsk9	6813.51	1.89426	0.0809117	4.55e-122	1.89e-119	Pcsk9	Significant	***	4	106299526	106321526	-	3521	protein_coding	proprotein convertase subtilisin/kexin type 9 [Source:MGI Symbol;Acc:MGI:2140260]	-
Hnrnph1	8136.13	1.89409	0.109407	5.58e-68	5.68e-66	Hnrnph1	Significant	***	11	50267817	50277355	+	5842	protein_coding	heterogeneous nuclear ribonucleoprotein H1 [Source:MGI Symbol;Acc:MGI:1891925]	-
Gulp1	869.55	1.89203	0.115159	1.69e-61	1.39e-59	Gulp1	Significant	***	1	44590671	44835998	+	3758	protein_coding	GULP, engulfment adaptor PTB domain containing 1 [Source:MGI Symbol;Acc:MGI:1920407]	-
Amhr2	56.6582	1.88449	0.368132	4.34e-08	2.22e-07	Amhr2	Significant	***	15	102353802	102363068	+	2005	protein_coding	anti-Mullerian hormone type 2 receptor [Source:MGI Symbol;Acc:MGI:105062]	-
Gm9114	5.91618	1.88394	1.10583	0.00796557	0.0168387	Gm9114	Significant	*	7	31443614	31444610	+	997	processed_pseudogene	predicted gene 9114 [Source:MGI Symbol;Acc:MGI:3647353]	-
Gm48120	198.527	1.87851	0.204337	6.33e-21	1.02e-19	Gm48120	Significant	***	10	87343724	87344347	+	624	processed_pseudogene	predicted gene, 48120 [Source:MGI Symbol;Acc:MGI:6097476]	-
Ar	393.876	1.87584	0.158462	4.37e-33	1.37e-31	Ar	Significant	***	X	97192375	97366821	+	10048	protein_coding	androgen receptor [Source:MGI Symbol;Acc:MGI:88064]	ESR-like
1700018A04Rik	6.65554	1.87583	1.03647	0.00662323	0.0143154	1700018A04Rik	Significant	*	13	31749475	31809775	-	5546	lncRNA	RIKEN cDNA 1700018A04 gene [Source:MGI Symbol;Acc:MGI:1916631]	-
Sorbs3	277.961	1.87144	0.181658	1.04e-25	2.21e-24	Sorbs3	Significant	***	14	70417917	70449438	-	3630	protein_coding	sorbin and SH3 domain containing 3 [Source:MGI Symbol;Acc:MGI:700013]	-
Lce1g	9.66911	1.87133	0.811411	0.00229655	0.00548981	Lce1g	Significant	**	3	92657455	92659645	-	925	protein_coding	late cornified envelope 1G [Source:MGI Symbol;Acc:MGI:1913445]	-
Pxdc1	827.289	1.87127	0.132855	6.81e-46	3.56e-44	Pxdc1	Significant	***	13	34811817	34837469	-	2914	protein_coding	PX domain containing 1 [Source:MGI Symbol;Acc:MGI:1914145]	-
Srgap1	15.1993	1.86922	0.670648	0.000601391	0.00162592	Srgap1	Significant	**	10	121616896	121883220	-	9132	protein_coding	SLIT-ROBO Rho GTPase activating protein 1 [Source:MGI Symbol;Acc:MGI:2152936]	-
Fzd1	239.247	1.86864	0.170605	1.01e-28	2.52e-27	Fzd1	Significant	***	5	4803839	4808035	-	4197	protein_coding	frizzled class receptor 1 [Source:MGI Symbol;Acc:MGI:1196625]	-
C1ra	504.161	1.86824	0.125206	3.89e-51	2.4e-49	C1ra	Significant	***	6	124489364	124500402	+	2981	protein_coding	complement component 1, r subcomponent A [Source:MGI Symbol;Acc:MGI:1355313]	-
Cavin3	2376.27	1.86774	0.102047	1.22e-75	1.75e-73	Cavin3	Significant	***	7	105129290	105131507	-	1662	protein_coding	caveolae associated 3 [Source:MGI Symbol;Acc:MGI:1923422]	-
Sfmbt1	293.838	1.86645	0.155782	7.2e-34	2.36e-32	Sfmbt1	Significant	***	14	30436806	30544678	+	8637	protein_coding	Scm-like with four mbt domains 1 [Source:MGI Symbol;Acc:MGI:1859609]	-
Pm20d2	10.1307	1.86153	0.871094	0.00322035	0.0074664	Pm20d2	Significant	**	4	33174230	33189737	-	1834	protein_coding	peptidase M20 domain containing 2 [Source:MGI Symbol;Acc:MGI:2685270]	-
Rgs16	69.123	1.85941	0.33837	5.3e-09	3.02e-08	Rgs16	Significant	***	1	153616095	153621214	+	2339	protein_coding	regulator of G-protein signaling 16 [Source:MGI Symbol;Acc:MGI:108407]	-
Dhx58os	30.2469	1.85857	0.4357	2.73e-06	1.09e-05	Dhx58os	Significant	***	11	100578243	100588346	+	1594	lncRNA	DEAH (Asp-Glu-Ala-His) box polypeptide 58, opposite strand [Source:MGI Symbol;Acc:MGI:3705104]	-
Ccl2	3867.17	1.85793	0.091878	1.33e-91	2.65e-89	Ccl2	Significant	***	11	81926397	81928279	+	1138	protein_coding	chemokine (C-C motif) ligand 2 [Source:MGI Symbol;Acc:MGI:98259]	-
Aopep	349.707	1.8566	0.148519	1.12e-36	4.16e-35	Aopep	Significant	***	13	63112707	63473910	+	11294	protein_coding	aminopeptidase O [Source:MGI Symbol;Acc:MGI:1919311]	-
Ccl7	358.602	1.85528	0.139064	2.08e-41	9.19e-40	Ccl7	Significant	***	11	81936538	81938351	+	801	protein_coding	chemokine (C-C motif) ligand 7 [Source:MGI Symbol;Acc:MGI:99512]	-
Hs6st1	3498.76	1.8492	0.092846	4.69e-89	9.03e-87	Hs6st1	Significant	***	1	36107481	36145527	+	5542	protein_coding	heparan sulfate 6-O-sulfotransferase 1 [Source:MGI Symbol;Acc:MGI:1354958]	-
Gsn	5262.76	1.84613	0.111453	1.94e-62	1.65e-60	Gsn	Significant	***	2	35146392	35197904	+	3157	protein_coding	gelsolin [Source:MGI Symbol;Acc:MGI:95851]	-
Cd300lb	763.822	1.83856	0.126528	1.31e-48	7.5e-47	Cd300lb	Significant	***	11	114813607	114825212	-	2917	protein_coding	CD300 molecule like family member B [Source:MGI Symbol;Acc:MGI:2685099]	-
mt-Tw	6.04659	1.83222	1.19972	0.0104389	0.0215001	mt-Tw	Significant	*	MT	4950	5016	+	67	Mt_tRNA	mitochondrially encoded tRNA tryptophan [Source:MGI Symbol;Acc:MGI:102471]	-
Ppm1h	612.379	1.83188	0.153402	1.02e-33	3.29e-32	Ppm1h	Significant	***	10	122514667	122781700	+	10226	protein_coding	protein phosphatase 1H (PP2C domain containing) [Source:MGI Symbol;Acc:MGI:2442087]	-
Brd3os	12.7918	1.83114	0.717708	0.00121697	0.00308819	Brd3os	Significant	**	2	27332336	27334233	+	1898	protein_coding	bromodomain containing 3, opposite strand [Source:MGI Symbol;Acc:MGI:106557]	-
Lpar6	164.471	1.83046	0.227493	1.3e-16	1.56e-15	Lpar6	Significant	***	14	73475335	73480734	+	5400	protein_coding	lysophosphatidic acid receptor 6 [Source:MGI Symbol;Acc:MGI:1914418]	-
Mylk2	64.2676	1.82932	0.323268	2.17e-09	1.29e-08	Mylk2	Significant	***	2	152753272	152764988	+	2951	protein_coding	myosin, light polypeptide kinase 2, skeletal muscle [Source:MGI Symbol;Acc:MGI:2139434]	-
Zfp746	568.006	1.81887	0.136167	1.68e-41	7.5e-40	Zfp746	Significant	***	6	48039329	48063527	-	8041	protein_coding	zinc finger protein 746 [Source:MGI Symbol;Acc:MGI:1916478]	zf-C2H2
Gm7598	9.25075	1.8181	0.806212	0.00277886	0.00652909	Gm7598	Significant	**	X	37565338	37571363	+	3123	lncRNA	predicted gene 7598 [Source:MGI Symbol;Acc:MGI:3644312]	-
H4f16	9.92214	1.8146	0.800661	0.00272502	0.00641307	H4f16	Significant	**	6	136778551	136781413	-	2863	protein_coding	H4 histone 16 [Source:MGI Symbol;Acc:MGI:2448443]	-
mt-Tl1	34.6349	1.80915	0.401405	9.94e-07	4.21e-06	mt-Tl1	Significant	***	MT	2676	2750	+	75	Mt_tRNA	mitochondrially encoded tRNA leucine 1 [Source:MGI Symbol;Acc:MGI:102482]	-
Ank	1066.99	1.80861	0.101315	4.75e-72	5.81e-70	Ank	Significant	***	15	27466763	27594995	+	3610	protein_coding	progressive ankylosis [Source:MGI Symbol;Acc:MGI:3045421]	-
Shank2	19.5374	1.80726	0.536584	0.000108511	0.000333582	Shank2	Significant	***	7	143555665	143978231	+	11137	protein_coding	SH3 and multiple ankyrin repeat domains 2 [Source:MGI Symbol;Acc:MGI:2671987]	-
Ahr	2857.43	1.80524	0.104112	4.21e-68	4.34e-66	Ahr	Significant	***	12	35547973	35585037	-	6163	protein_coding	aryl-hydrocarbon receptor [Source:MGI Symbol;Acc:MGI:105043]	bHLH
Fgf7	1667.42	1.80448	0.100721	1.51e-72	1.88e-70	Fgf7	Significant	***	2	125876578	125933105	+	3248	protein_coding	fibroblast growth factor 7 [Source:MGI Symbol;Acc:MGI:95521]	-
Ccdc125	6.76411	1.80315	1.07729	0.00841363	0.0176723	Ccdc125	Significant	*	13	100806225	100833748	+	2469	protein_coding	coiled-coil domain containing 125 [Source:MGI Symbol;Acc:MGI:1923291]	-
H2bc7	5.2832	1.80256	1.32706	0.0132655	0.0266815	H2bc7	Significant	*	13	23757910	23758370	-	461	protein_coding	H2B clustered histone 7 [Source:MGI Symbol;Acc:MGI:2448383]	-
Nqo1	3568.21	1.80219	0.0946611	1.37e-81	2.21e-79	Nqo1	Significant	***	8	108114857	108129838	-	1553	protein_coding	NAD(P)H dehydrogenase, quinone 1 [Source:MGI Symbol;Acc:MGI:103187]	-
Nr5a1	818.471	1.80172	0.120681	3.01e-51	1.86e-49	Nr5a1	Significant	***	2	38582668	38604554	-	4241	protein_coding	nuclear receptor subfamily 5, group A, member 1 [Source:MGI Symbol;Acc:MGI:1346833]	SF-like
Paqr8	79.127	1.80168	0.2887	6.91e-11	4.93e-10	Paqr8	Significant	***	1	20960830	21009874	+	5488	protein_coding	progestin and adipoQ receptor family member VIII [Source:MGI Symbol;Acc:MGI:1921479]	-
Gm15777	14.8294	1.7992	0.674293	0.000971002	0.00250796	Gm15777	Significant	**	5	100818725	100825971	+	876	lncRNA	predicted gene 15777 [Source:MGI Symbol;Acc:MGI:3783219]	-
H3c8	26.6669	1.79913	0.480811	2.68e-05	9.13e-05	H3c8	Significant	***	13	23719592	23720121	+	530	protein_coding	H3 clustered histone 8 [Source:MGI Symbol;Acc:MGI:2145541]	-
Galk2	1614.86	1.7942	0.100861	1.39e-71	1.66e-69	Galk2	Significant	***	2	125701029	125826219	+	6088	protein_coding	galactokinase 2 [Source:MGI Symbol;Acc:MGI:1917226]	-
Cand2	265.368	1.79261	0.16141	1.94e-29	5.06e-28	Cand2	Significant	***	6	115751499	115782518	+	5474	protein_coding	cullin-associated and neddylation-dissociated 2 (putative) [Source:MGI Symbol;Acc:MGI:1914338]	-
Tubb2b	6.64655	1.78965	1.31522	0.012103	0.0245874	Tubb2b	Significant	*	13	34310731	34314449	-	2294	protein_coding	tubulin, beta 2B class IIB [Source:MGI Symbol;Acc:MGI:1920960]	-
Asic1	351.335	1.78948	0.15936	4.99e-30	1.34e-28	Asic1	Significant	***	15	99568249	99599011	+	5740	protein_coding	acid-sensing (proton-gated) ion channel 1 [Source:MGI Symbol;Acc:MGI:1194915]	-
Pxylp1	321.184	1.78913	0.147083	8.37e-35	2.86e-33	Pxylp1	Significant	***	9	96705389	96774722	-	6148	protein_coding	2-phosphoxylose phosphatase 1 [Source:MGI Symbol;Acc:MGI:2442444]	-
Gm38345	6.95274	1.78864	1.01163	0.00787028	0.0166693	Gm38345	Significant	*	19	37421357	37423104	-	1748	TEC	predicted gene, 38345 [Source:MGI Symbol;Acc:MGI:5611573]	-
Pcdhgb2	143.997	1.78728	0.222543	1.69e-16	2e-15	Pcdhgb2	Significant	***	18	37822881	37974926	+	4882	protein_coding	protocadherin gamma subfamily B, 2 [Source:MGI Symbol;Acc:MGI:1935170]	-
Prrx1	945.817	1.78165	0.11678	2.66e-53	1.75e-51	Prrx1	Significant	***	1	163072688	163141279	-	11066	protein_coding	paired related homeobox 1 [Source:MGI Symbol;Acc:MGI:97712]	Homeobox
Eva1b	1016	1.7803	0.136576	1.18e-39	4.87e-38	Eva1b	Significant	***	4	126041537	126043668	+	1942	protein_coding	eva-1 homolog B (C. elegans) [Source:MGI Symbol;Acc:MGI:1922063]	-
Olfm1	1365.68	1.77613	0.105922	6.81e-64	6.11e-62	Olfm1	Significant	***	2	28083004	28120748	+	3553	protein_coding	olfactomedin 1 [Source:MGI Symbol;Acc:MGI:1860437]	-
Mvp	609.463	1.7752	0.127617	8.29e-45	4.09e-43	Mvp	Significant	***	7	126586032	126613793	-	7627	protein_coding	major vault protein [Source:MGI Symbol;Acc:MGI:1925638]	-
Pmp22	167.038	1.77358	0.211449	8.06e-18	1.06e-16	Pmp22	Significant	***	11	63019808	63050373	+	2354	protein_coding	peripheral myelin protein 22 [Source:MGI Symbol;Acc:MGI:97631]	-
Nsdhl	1813.32	1.77174	0.0938921	3.32e-80	5.25e-78	Nsdhl	Significant	***	X	71962163	72002120	+	2853	protein_coding	NAD(P) dependent steroid dehydrogenase-like [Source:MGI Symbol;Acc:MGI:1099438]	-
Gm35546	19.2105	1.77139	0.534167	0.000133582	0.000403199	Gm35546	Significant	***	1	186319522	186393410	+	3161	lncRNA	predicted gene, 35546 [Source:NCBI gene (formerly Entrezgene);Acc:102639175]	-
Arhgap42	1615.71	1.77103	0.120521	1.2e-49	7.14e-48	Arhgap42	Significant	***	9	8994330	9239106	-	7215	protein_coding	Rho GTPase activating protein 42 [Source:MGI Symbol;Acc:MGI:1918794]	-
Idi1	2826.76	1.76648	0.0928159	1.52e-81	2.42e-79	Idi1	Significant	***	13	8935537	8942487	+	3505	protein_coding	isopentenyl-diphosphate delta isomerase [Source:MGI Symbol;Acc:MGI:2442264]	-
Endog	33.5748	1.76453	0.426516	5.51e-06	2.1e-05	Endog	Significant	***	2	30061505	30064081	+	1063	protein_coding	endonuclease G [Source:MGI Symbol;Acc:MGI:1261433]	-
Zfp108	10.5982	1.76404	0.86286	0.00422271	0.00954234	Zfp108	Significant	**	7	23954219	23961870	+	2721	protein_coding	zinc finger protein 108 [Source:MGI Symbol;Acc:MGI:1891198]	zf-C2H2
K230015D01Rik	20.7993	1.76291	0.537633	0.000148896	0.000445756	K230015D01Rik	Significant	***	8	105168903	105170418	+	1516	lncRNA	RIKEN cDNA K230015D01 gene [Source:MGI Symbol;Acc:MGI:3642019]	-
Atl1	103.062	1.76216	0.230373	3.47e-15	3.67e-14	Atl1	Significant	***	12	69939388	70013191	+	9175	protein_coding	atlastin GTPase 1 [Source:MGI Symbol;Acc:MGI:1921241]	-
Myc	2656.48	1.76046	0.0970872	2.96e-74	3.96e-72	Myc	Significant	***	15	61857240	61862223	+	2717	protein_coding	myelocytomatosis oncogene [Source:MGI Symbol;Acc:MGI:97250]	bHLH
Glipr1	607.676	1.75902	0.128738	2.76e-43	1.3e-41	Glipr1	Significant	***	10	111821353	111838536	-	1543	protein_coding	GLI pathogenesis-related 1 (glioma) [Source:MGI Symbol;Acc:MGI:1920940]	-
Tshz3	58.551	1.75325	0.340399	4.16e-08	2.13e-07	Tshz3	Significant	***	7	36397543	36472978	+	5456	protein_coding	teashirt zinc finger family member 3 [Source:MGI Symbol;Acc:MGI:2442819]	zf-C2H2
Sox4	404.432	1.75136	0.14611	7.16e-34	2.35e-32	Sox4	Significant	***	13	29132902	29137696	-	4795	protein_coding	SRY (sex determining region Y)-box 4 [Source:MGI Symbol;Acc:MGI:98366]	HMG
Gucy2g	42.8373	1.74594	0.373963	4.72e-07	2.09e-06	Gucy2g	Significant	***	19	55186531	55229668	-	3888	protein_coding	guanylate cyclase 2g [Source:MGI Symbol;Acc:MGI:106025]	-
Gm26724	11.5935	1.74117	0.742952	0.00242319	0.00576635	Gm26724	Significant	**	17	27420006	27422045	+	1650	lncRNA	predicted gene, 26724 [Source:MGI Symbol;Acc:MGI:5477218]	-
Dhcr24	5592.45	1.74102	0.0826268	2.4e-99	5.66e-97	Dhcr24	Significant	***	4	106418235	106446310	+	4028	protein_coding	24-dehydrocholesterol reductase [Source:MGI Symbol;Acc:MGI:1922004]	-
Lurap1l	567.161	1.74062	0.121221	1.65e-47	9.24e-46	Lurap1l	Significant	***	4	80828883	80873865	+	3066	protein_coding	leucine rich adaptor protein 1-like [Source:MGI Symbol;Acc:MGI:106510]	-
Rgmb	1624.57	1.7396	0.103679	5.64e-64	5.09e-62	Rgmb	Significant	***	17	16023450	16051301	-	7669	protein_coding	repulsive guidance molecule family member B [Source:MGI Symbol;Acc:MGI:1916049]	-
Prex1	60.9216	1.73933	0.309272	2.92e-09	1.72e-08	Prex1	Significant	***	2	166408262	166555752	-	10266	protein_coding	phosphatidylinositol-3,4,5-trisphosphate-dependent Rac exchange factor 1 [Source:MGI Symbol;Acc:MGI:3040696]	-
Gm29100	128.566	1.73807	0.230647	8.37e-15	8.49e-14	Gm29100	Significant	***	1	91726250	91730659	-	4410	lncRNA	predicted gene 29100 [Source:MGI Symbol;Acc:MGI:5579806]	-
Klf2	529.211	1.73613	0.130501	3.52e-41	1.54e-39	Klf2	Significant	***	8	73072877	73075500	+	1847	protein_coding	Kruppel-like factor 2 (lung) [Source:MGI Symbol;Acc:MGI:1342772]	zf-C2H2
Arhgef10l	1021.46	1.73339	0.12003	4.45e-48	2.51e-46	Arhgef10l	Significant	***	4	140241796	140393323	-	5693	protein_coding	Rho guanine nucleotide exchange factor (GEF) 10-like [Source:MGI Symbol;Acc:MGI:1920004]	-
Creb3l2	601.364	1.73264	0.122166	1.99e-46	1.06e-44	Creb3l2	Significant	***	6	37304190	37419081	-	7283	protein_coding	cAMP responsive element binding protein 3-like 2 [Source:MGI Symbol;Acc:MGI:2442695]	TF_bZIP
Gm38104	9.61062	1.73096	0.804389	0.00377244	0.00862483	Gm38104	Significant	**	1	176579087	176580981	-	1895	TEC	predicted gene, 38104 [Source:MGI Symbol;Acc:MGI:5611332]	-
Cemip	32.9173	1.73046	0.438374	1.26e-05	4.54e-05	Cemip	Significant	***	7	83582065	83735710	-	12232	protein_coding	cell migration inducing protein, hyaluronan binding [Source:MGI Symbol;Acc:MGI:2443629]	-
B930095G15Rik	131.822	1.72816	0.240419	1.17e-13	1.07e-12	B930095G15Rik	Significant	***	14	121486118	121491383	+	4715	lncRNA	RIKEN cDNA B930095G15 gene [Source:MGI Symbol;Acc:MGI:2443701]	-
Prag1	393.521	1.72803	0.132789	1.8e-39	7.41e-38	Prag1	Significant	***	8	36561982	36614941	+	9606	protein_coding	PEAK1 related kinase activating pseudokinase 1 [Source:MGI Symbol;Acc:MGI:1196223]	-
Synpo	355.489	1.72721	0.186375	3.07e-21	5.11e-20	Synpo	Significant	***	18	60727045	60793214	-	9533	protein_coding	synaptopodin [Source:MGI Symbol;Acc:MGI:1099446]	-
Sdc3	712.406	1.72542	0.114723	6.86e-52	4.28e-50	Sdc3	Significant	***	4	130519848	130553630	+	5989	protein_coding	syndecan 3 [Source:MGI Symbol;Acc:MGI:1349163]	-
Peg12	114.554	1.72487	0.26964	2.4e-11	1.79e-10	Peg12	Significant	***	7	62111619	62114258	-	2640	protein_coding	paternally expressed 12 [Source:MGI Symbol;Acc:MGI:1351637]	-
Mdga1	19.7002	1.72428	0.670037	0.00119296	0.00303557	Mdga1	Significant	**	17	30046923	30189061	-	9515	protein_coding	MAM domain containing glycosylphosphatidylinositol anchor 1 [Source:MGI Symbol;Acc:MGI:1922012]	-
Hlf	279.158	1.72118	0.158026	2.12e-28	5.25e-27	Hlf	Significant	***	11	90227362	90281721	-	6681	protein_coding	hepatic leukemia factor [Source:MGI Symbol;Acc:MGI:96108]	TF_bZIP
Kcnb1	51.6065	1.7203	0.337434	5.6e-08	2.83e-07	Kcnb1	Significant	***	2	166937889	167032075	-	11488	protein_coding	potassium voltage gated channel, Shab-related subfamily, member 1 [Source:MGI Symbol;Acc:MGI:96666]	-
Acyp2	60.7433	1.72014	0.344955	9.28e-08	4.55e-07	Acyp2	Significant	***	11	30455991	30599587	-	863	protein_coding	acylphosphatase 2, muscle type [Source:MGI Symbol;Acc:MGI:1922822]	-
Gm3604	45.9962	1.7183	0.412137	4.7e-06	1.8e-05	Gm3604	Significant	***	13	62516142	62530991	-	2310	protein_coding	predicted gene 3604 [Source:MGI Symbol;Acc:MGI:3781781]	zf-C2H2
Runx2	1247.14	1.71424	0.109216	2.86e-56	2.08e-54	Runx2	Significant	***	17	44806874	45125684	-	8837	protein_coding	runt related transcription factor 2 [Source:MGI Symbol;Acc:MGI:99829]	Runt
Mmp3	8.26528	1.71024	0.870018	0.00562087	0.0123244	Mmp3	Significant	*	9	7445822	7455975	+	1801	protein_coding	matrix metallopeptidase 3 [Source:MGI Symbol;Acc:MGI:97010]	-
En1	318.797	1.70965	0.150931	1.75e-30	4.81e-29	En1	Significant	***	1	120530147	120535721	+	2624	protein_coding	engrailed 1 [Source:MGI Symbol;Acc:MGI:95389]	Homeobox
Angpt2	99.6842	1.70742	0.242671	3.58e-13	3.16e-12	Angpt2	Significant	***	8	18740279	18791578	-	3690	protein_coding	angiopoietin 2 [Source:MGI Symbol;Acc:MGI:1202890]	-
Hspa1b	961.773	1.70508	0.107211	1.01e-57	7.59e-56	Hspa1b	Significant	***	17	35175412	35178214	-	2803	protein_coding	heat shock protein 1B [Source:MGI Symbol;Acc:MGI:99517]	-
Ssc5d	127.331	1.70302	0.225497	7.61e-15	7.76e-14	Ssc5d	Significant	***	7	4928784	4947825	+	4590	protein_coding	scavenger receptor cysteine rich family, 5 domains [Source:MGI Symbol;Acc:MGI:3606211]	-
Klf4	1564.58	1.70139	0.115476	6.63e-50	3.95e-48	Klf4	Significant	***	4	55527143	55532466	-	3049	protein_coding	Kruppel-like factor 4 (gut) [Source:MGI Symbol;Acc:MGI:1342287]	zf-C2H2
Gm42031	218.767	1.70079	0.190426	6.77e-20	1.04e-18	Gm42031	Significant	***	8	85852501	85858918	-	1885	lncRNA	predicted gene, 42031 [Source:MGI Symbol;Acc:MGI:5624916]	-
Slc30a4	10993.7	1.70033	0.100772	8.28e-65	7.64e-63	Slc30a4	Significant	***	2	122523153	122544583	-	5482	protein_coding	solute carrier family 30 (zinc transporter), member 4 [Source:MGI Symbol;Acc:MGI:1345282]	-
Chst2	383.853	1.69997	0.165013	1.11e-25	2.34e-24	Chst2	Significant	***	9	95281345	95288775	-	7328	protein_coding	carbohydrate sulfotransferase 2 [Source:MGI Symbol;Acc:MGI:1891160]	-
Mafa	170.259	1.69962	0.222995	3.92e-15	4.11e-14	Mafa	Significant	***	15	75617339	75620077	-	2739	protein_coding	v-maf musculoaponeurotic fibrosarcoma oncogene family, protein A (avian) [Source:MGI Symbol;Acc:MGI:2673307]	TF_bZIP
Nrp1	644.473	1.69064	0.128943	5.45e-40	2.29e-38	Nrp1	Significant	***	8	129085085	129229844	+	9785	protein_coding	neuropilin 1 [Source:MGI Symbol;Acc:MGI:106206]	-
Mex3b	352.626	1.69038	0.188018	3.91e-20	6.1e-19	Mex3b	Significant	***	7	82516541	82520723	+	3355	protein_coding	mex3 RNA binding family member B [Source:MGI Symbol;Acc:MGI:1918252]	-
ENSMUSG00000120984	45.097	1.68795	0.40861	5.46e-06	2.08e-05	ENSMUSG00000120984	Significant	***	11	100860694	100863199	+	2506	lncRNA	novel transcript, antisense to Cavin1	-
Lamb2	2024.66	1.68757	0.10157	1.07e-62	9.23e-61	Lamb2	Significant	***	9	108356935	108367729	+	6082	protein_coding	laminin, beta 2 [Source:MGI Symbol;Acc:MGI:99916]	-
Gmppb	610.968	1.68603	0.136203	5.76e-36	2.09e-34	Gmppb	Significant	***	9	107926441	107930000	+	2785	protein_coding	GDP-mannose pyrophosphorylase B [Source:MGI Symbol;Acc:MGI:2660880]	-
Hmgcr	13892.1	1.68351	0.0862981	1.35e-85	2.37e-83	Hmgcr	Significant	***	13	96785475	96807444	-	7275	protein_coding	3-hydroxy-3-methylglutaryl-Coenzyme A reductase [Source:MGI Symbol;Acc:MGI:96159]	-
Naip5	62.2695	1.68042	0.300855	3.87e-09	2.24e-08	Naip5	Significant	***	13	100348247	100382831	-	5204	protein_coding	NLR family, apoptosis inhibitory protein 5 [Source:MGI Symbol;Acc:MGI:1298220]	-
Vwa5a	2670.51	1.67953	0.096584	1.82e-68	1.92e-66	Vwa5a	Significant	***	9	38629564	38654633	+	4899	protein_coding	von Willebrand factor A domain containing 5A [Source:MGI Symbol;Acc:MGI:1915026]	-
Tcim	218.083	1.67879	0.203503	2.96e-17	3.72e-16	Tcim	Significant	***	8	24927196	24929000	-	1805	protein_coding	transcriptional and immune response regulator [Source:MGI Symbol;Acc:MGI:1916318]	-
Filip1l	405.906	1.67699	0.429583	1.44e-05	5.14e-05	Filip1l	Significant	***	16	57173456	57393489	+	5335	protein_coding	filamin A interacting protein 1-like [Source:MGI Symbol;Acc:MGI:1925999]	-
Cp	62.268	1.67338	0.364029	7.51e-07	3.23e-06	Cp	Significant	***	3	20011218	20063309	+	9566	protein_coding	ceruloplasmin [Source:MGI Symbol;Acc:MGI:88476]	-
Zfp953	83.5438	1.67327	0.258271	1.66e-11	1.26e-10	Zfp953	Significant	***	13	67487370	67508724	-	4677	protein_coding	zinc finger protein 953 [Source:MGI Symbol;Acc:MGI:3612873]	zf-C2H2
Has2	65.8051	1.67246	0.287289	1.03e-09	6.39e-09	Has2	Significant	***	15	56529023	56557935	-	4237	protein_coding	hyaluronan synthase 2 [Source:MGI Symbol;Acc:MGI:107821]	-
Cerox1	36.5001	1.67246	0.378807	1.67e-06	6.89e-06	Cerox1	Significant	***	17	25789332	25794052	+	4721	lncRNA	cytoplasmic endogenous regulator of oxidative phosphorylation 1 [Source:MGI Symbol;Acc:MGI:1920084]	-
Atp8b3	79.6499	1.66917	0.259192	2.2e-11	1.65e-10	Atp8b3	Significant	***	10	80355418	80374958	-	4713	protein_coding	ATPase, class I, type 8B, member 3 [Source:MGI Symbol;Acc:MGI:1914581]	-
Kdm7a	1546.08	1.66834	0.150238	2.24e-29	5.79e-28	Kdm7a	Significant	***	6	39113557	39183723	-	10057	protein_coding	lysine (K)-specific demethylase 7A [Source:MGI Symbol;Acc:MGI:2443388]	-
Npr1	945.144	1.66813	0.115037	2.08e-48	1.18e-46	Npr1	Significant	***	3	90357898	90373173	-	4783	protein_coding	natriuretic peptide receptor 1 [Source:MGI Symbol;Acc:MGI:97371]	-
Itpkb	320.014	1.66755	0.151288	5.52e-29	1.4e-27	Itpkb	Significant	***	1	180158050	180252367	+	10463	protein_coding	inositol 1,4,5-trisphosphate 3-kinase B [Source:MGI Symbol;Acc:MGI:109235]	-
Chst13	67.572	1.66633	0.293979	2.65e-09	1.57e-08	Chst13	Significant	***	6	90285331	90302167	-	1653	protein_coding	carbohydrate sulfotransferase 13 [Source:MGI Symbol;Acc:MGI:1919047]	-
Rasgrp3	338.977	1.66621	0.156028	2.53e-27	5.77e-26	Rasgrp3	Significant	***	17	75742891	75836049	+	5840	protein_coding	RAS, guanyl releasing protein 3 [Source:MGI Symbol;Acc:MGI:3028579]	-
Eid2	173.198	1.66612	0.193929	1.51e-18	2.11e-17	Eid2	Significant	***	7	27967306	27968697	+	1392	protein_coding	EP300 interacting inhibitor of differentiation 2 [Source:MGI Symbol;Acc:MGI:2681174]	-
Usp17le	148.368	1.6641	0.203391	5.01e-17	6.21e-16	Usp17le	Significant	***	7	104417256	104426677	-	1987	protein_coding	ubiquitin specific peptidase 17-like E [Source:MGI Symbol;Acc:MGI:107697]	-
Neurl1b	354.926	1.66335	0.153294	3.53e-28	8.55e-27	Neurl1b	Significant	***	17	26633803	26665323	+	6331	protein_coding	neuralized E3 ubiquitin protein ligase 1B [Source:MGI Symbol;Acc:MGI:3643092]	-
Tmprss11g	136.489	1.66218	0.209794	4.41e-16	5.04e-15	Tmprss11g	Significant	***	5	86633735	86666459	-	5015	protein_coding	transmembrane protease, serine 11g [Source:MGI Symbol;Acc:MGI:2444058]	-
Fdft1	3540.01	1.66206	0.0871298	7.35e-82	1.21e-79	Fdft1	Significant	***	14	63382599	63417027	-	4116	protein_coding	farnesyl diphosphate farnesyl transferase 1 [Source:MGI Symbol;Acc:MGI:102706]	-
Fancf	490.232	1.66085	0.129477	2.2e-38	8.71e-37	Fancf	Significant	***	7	51510325	51512015	-	1691	protein_coding	Fanconi anemia, complementation group F [Source:MGI Symbol;Acc:MGI:3689889]	-
Lgalsl	966.873	1.65982	0.103161	5.61e-59	4.22e-57	Lgalsl	Significant	***	11	20773576	20781056	-	4115	protein_coding	lectin, galactoside binding-like [Source:MGI Symbol;Acc:MGI:1916114]	-
Peak1	1685.97	1.65901	0.174743	4.01e-22	7.04e-21	Peak1	Significant	***	9	56108410	56325351	-	12351	protein_coding	pseudopodium-enriched atypical kinase 1 [Source:MGI Symbol;Acc:MGI:2442366]	-
Gm48488	9.21069	1.65617	0.817943	0.00537869	0.011843	Gm48488	Significant	*	13	60324496	60330676	+	5345	lncRNA	predicted gene, 48488 [Source:MGI Symbol;Acc:MGI:6098010]	-
Slc23a2	10446.3	1.65474	0.106125	1.52e-55	1.08e-53	Slc23a2	Significant	***	2	131894416	131987028	-	7951	protein_coding	solute carrier family 23 (nucleobase transporters), member 2 [Source:MGI Symbol;Acc:MGI:1859682]	-
Jag1	1471.94	1.65431	0.11648	1.61e-46	8.63e-45	Jag1	Significant	***	2	136923376	136958564	-	5827	protein_coding	jagged 1 [Source:MGI Symbol;Acc:MGI:1095416]	-
Zc3h12c	369.308	1.65235	0.136659	2.21e-34	7.43e-33	Zc3h12c	Significant	***	9	52022644	52079872	-	6845	protein_coding	zinc finger CCCH type containing 12C [Source:MGI Symbol;Acc:MGI:3026959]	-
Ndst2	872.175	1.65203	0.106024	1.84e-55	1.31e-53	Ndst2	Significant	***	14	20773798	20784630	-	4546	protein_coding	N-deacetylase/N-sulfotransferase (heparan glucosaminyl) 2 [Source:MGI Symbol;Acc:MGI:97040]	-
ENSMUSG00000094728	15.8237	1.64633	0.66913	0.00194044	0.00471421	ENSMUSG00000094728	Significant	**	GL456221.1	58743	59114	+	372	protein_coding	-	-
Gm48681	6.62219	1.64503	1.0089	0.0111244	0.0227664	Gm48681	Significant	*	12	119528106	119530986	-	2263	lncRNA	predicted gene, 48681 [Source:MGI Symbol;Acc:MGI:6098304]	-
Plcg2	3582.15	1.64438	0.0930761	1.36e-70	1.57e-68	Plcg2	Significant	***	8	118225030	118361881	+	4298	protein_coding	phospholipase C, gamma 2 [Source:MGI Symbol;Acc:MGI:97616]	-
Zmynd11	1315.54	1.64255	0.122457	9.57e-42	4.31e-40	Zmynd11	Significant	***	13	9734869	9815366	-	10955	protein_coding	zinc finger, MYND domain containing 11 [Source:MGI Symbol;Acc:MGI:1913755]	-
Soga1	1701.24	1.6423	0.148904	5.11e-29	1.29e-27	Soga1	Significant	***	2	156857719	156921174	-	7984	protein_coding	suppressor of glucose, autophagy associated 1 [Source:MGI Symbol;Acc:MGI:2444575]	-
Gm33302	450.209	1.64045	0.162845	1.23e-24	2.49e-23	Gm33302	Significant	***	9	97157765	97176521	+	1356	lncRNA	predicted gene, 33302 [Source:NCBI gene (formerly Entrezgene);Acc:102636155]	-
H1f3	77.5126	1.63915	0.423207	1.78e-05	6.26e-05	H1f3	Significant	***	13	23737436	23744860	+	7425	protein_coding	H1.3 linker histone, cluster member [Source:MGI Symbol;Acc:MGI:107502]	-
Gm26644	7.875	1.6382	0.855703	0.00680098	0.0146695	Gm26644	Significant	*	19	44674192	44739220	-	4323	lncRNA	predicted gene, 26644 [Source:MGI Symbol;Acc:MGI:5477138]	-
Hebp1	385.98	1.63653	0.135947	3.99e-34	1.32e-32	Hebp1	Significant	***	6	135114520	135175020	-	3711	protein_coding	heme binding protein 1 [Source:MGI Symbol;Acc:MGI:1333880]	-
Slc9a9	96.0014	1.63585	0.295438	5.71e-09	3.24e-08	Slc9a9	Significant	***	9	94551962	95112498	+	5679	protein_coding	solute carrier family 9 (sodium/hydrogen exchanger), member 9 [Source:MGI Symbol;Acc:MGI:2679732]	-
Lifr	229.725	1.63493	0.188892	9.94e-19	1.4e-17	Lifr	Significant	***	15	7120095	7226970	+	10776	protein_coding	LIF receptor alpha [Source:MGI Symbol;Acc:MGI:96788]	-
Gm50475	170.661	1.63397	0.25713	3.49e-11	2.57e-10	Gm50475	Significant	***	4	131648127	131648839	-	511	lncRNA	predicted gene, 50475 [Source:MGI Symbol;Acc:MGI:6324745]	-
Id1	2925.22	1.63339	0.131526	3.78e-36	1.38e-34	Id1	Significant	***	2	152578171	152579330	+	1160	protein_coding	inhibitor of DNA binding 1, HLH protein [Source:MGI Symbol;Acc:MGI:96396]	bHLH
Vmn1r112	86.5111	1.6299	0.264108	1.23e-10	8.49e-10	Vmn1r112	Significant	***	7	20505110	20506003	+	894	protein_coding	vomeronasal 1 receptor 112 [Source:MGI Symbol;Acc:MGI:3649076]	-
Mindy2	1567.39	1.6266	0.140957	1.61e-31	4.69e-30	Mindy2	Significant	***	9	70506296	70564456	-	8600	protein_coding	MINDY lysine 48 deubiquitinase 2 [Source:MGI Symbol;Acc:MGI:2443086]	-
Tbx3	301.895	1.62584	0.158854	2.44e-25	5.08e-24	Tbx3	Significant	***	5	119808734	119822789	+	6624	protein_coding	T-box 3 [Source:MGI Symbol;Acc:MGI:98495]	T-box
S100a16	382.226	1.62228	0.142123	6.27e-31	1.78e-29	S100a16	Significant	***	3	90444561	90450458	+	1617	protein_coding	S100 calcium binding protein A16 [Source:MGI Symbol;Acc:MGI:1915110]	-
Snn	217.271	1.62191	0.169209	1.74e-22	3.11e-21	Snn	Significant	***	16	10878809	10892849	+	2967	protein_coding	stannin [Source:MGI Symbol;Acc:MGI:1276549]	-
Crb2	76.4814	1.62188	0.288971	3.43e-09	2e-08	Crb2	Significant	***	2	37666261	37689115	+	6698	protein_coding	crumbs family member 2 [Source:MGI Symbol;Acc:MGI:2679260]	-
Il17rd	485.826	1.61915	0.124079	1.19e-39	4.92e-38	Il17rd	Significant	***	14	26760898	26829243	+	10985	protein_coding	interleukin 17 receptor D [Source:MGI Symbol;Acc:MGI:2159727]	-
Itgb5	3451.39	1.61571	0.091677	3.01e-70	3.4e-68	Itgb5	Significant	***	16	33650035	33769708	+	3553	protein_coding	integrin beta 5 [Source:MGI Symbol;Acc:MGI:96614]	-
Gm51425	11.5853	1.61468	0.827084	0.00615368	0.0133811	Gm51425	Significant	*	17	17225327	17261817	+	2959	lncRNA	predicted gene, 51425 [Source:NCBI gene (formerly Entrezgene);Acc:115486031]	-
Pcdhb14	54.7426	1.61062	0.324415	1.26e-07	6.08e-07	Pcdhb14	Significant	***	18	37580709	37589403	+	8695	protein_coding	protocadherin beta 14 [Source:MGI Symbol;Acc:MGI:2136749]	-
Kcnh3	10.6157	1.60917	0.759375	0.00445516	0.0100243	Kcnh3	Significant	*	15	99122742	99140698	+	5756	protein_coding	potassium voltage-gated channel, subfamily H (eag-related), member 3 [Source:MGI Symbol;Acc:MGI:1341723]	-
Plxnb1	79.1499	1.60878	0.273014	7.06e-10	4.46e-09	Plxnb1	Significant	***	9	108924457	108948985	+	9592	protein_coding	plexin B1 [Source:MGI Symbol;Acc:MGI:2154238]	-
Mocs3	457.289	1.60785	0.148311	3.99e-28	9.63e-27	Mocs3	Significant	***	2	168072542	168074514	+	1973	protein_coding	molybdenum cofactor synthesis 3 [Source:MGI Symbol;Acc:MGI:1916622]	-
Plcd1	927.027	1.60728	0.115617	1.12e-44	5.5e-43	Plcd1	Significant	***	9	118900595	118922570	-	3093	protein_coding	phospholipase C, delta 1 [Source:MGI Symbol;Acc:MGI:97614]	-
Pcdh19	871.019	1.60672	0.113734	5e-46	2.62e-44	Pcdh19	Significant	***	X	132483609	132589736	-	10464	protein_coding	protocadherin 19 [Source:MGI Symbol;Acc:MGI:2685563]	-
Lima1	3531.77	1.60334	0.101507	6.37e-57	4.7e-55	Lima1	Significant	***	15	99676351	99773337	-	7608	protein_coding	LIM domain and actin binding 1 [Source:MGI Symbol;Acc:MGI:1920992]	-
Arrdc3	450.652	1.602	0.153342	3.08e-26	6.67e-25	Arrdc3	Significant	***	13	81031503	81044161	+	6266	protein_coding	arrestin domain containing 3 [Source:MGI Symbol;Acc:MGI:2145242]	-
Gm4524	17.9515	1.60123	0.674096	0.00236076	0.00562881	Gm4524	Significant	**	16	25775225	25779092	+	2152	lncRNA	predicted gene 4524 [Source:MGI Symbol;Acc:MGI:3782709]	-
Ccnyl1	1329.63	1.59838	0.107678	1.54e-50	9.31e-49	Ccnyl1	Significant	***	1	64729614	64764803	+	3456	protein_coding	cyclin Y-like 1 [Source:MGI Symbol;Acc:MGI:2138614]	-
Rassf5	233.802	1.59406	0.174237	1.11e-20	1.78e-19	Rassf5	Significant	***	1	131104147	131172995	-	3997	protein_coding	Ras association (RalGDS/AF-6) domain family member 5 [Source:MGI Symbol;Acc:MGI:1926375]	-
Dusp6	1369.87	1.59251	0.113525	2.07e-45	1.06e-43	Dusp6	Significant	***	10	99099093	99103351	+	3132	protein_coding	dual specificity phosphatase 6 [Source:MGI Symbol;Acc:MGI:1914853]	-
Fancg	541.754	1.59096	0.127887	2.91e-36	1.07e-34	Fancg	Significant	***	4	43002343	43010506	-	3795	protein_coding	Fanconi anemia, complementation group G [Source:MGI Symbol;Acc:MGI:1926471]	-
Smad3	764.812	1.59089	0.108662	3.08e-49	1.81e-47	Smad3	Significant	***	9	63554049	63665276	-	5542	protein_coding	SMAD family member 3 [Source:MGI Symbol;Acc:MGI:1201674]	MH1
B3galt6	476.773	1.58832	0.1623	2.36e-23	4.43e-22	B3galt6	Significant	***	4	156073923	156077106	-	3184	protein_coding	UDP-Gal:betaGal beta 1,3-galactosyltransferase, polypeptide 6 [Source:MGI Symbol;Acc:MGI:2152819]	-
Eps15	4294.89	1.57788	0.0823249	1.43e-82	2.39e-80	Eps15	Significant	***	4	109137465	109245014	+	6931	protein_coding	epidermal growth factor receptor pathway substrate 15 [Source:MGI Symbol;Acc:MGI:104583]	-
Rasip1	9.35023	1.57773	0.82659	0.00700023	0.0150295	Rasip1	Significant	*	7	45276912	45288517	+	3202	protein_coding	Ras interacting protein 1 [Source:MGI Symbol;Acc:MGI:1917153]	-
Trib2	64.9477	1.57694	0.31712	1.23e-07	5.92e-07	Trib2	Significant	***	12	15841728	15866923	-	4335	protein_coding	tribbles pseudokinase 2 [Source:MGI Symbol;Acc:MGI:2145021]	-
Cyb5a	1112.38	1.57649	0.112892	5.12e-45	2.57e-43	Cyb5a	Significant	***	18	84856829	84897996	+	3104	protein_coding	cytochrome b5 type A (microsomal) [Source:MGI Symbol;Acc:MGI:1926952]	-
Ak3	1126.99	1.57561	0.110244	5.05e-47	2.75e-45	Ak3	Significant	***	19	28998233	29025361	-	3120	protein_coding	adenylate kinase 3 [Source:MGI Symbol;Acc:MGI:1860835]	-
Zfp469	794.78	1.56995	0.456369	9.31e-05	0.000290546	Zfp469	Significant	***	8	122985359	122999389	+	12777	protein_coding	zinc finger protein 469 [Source:MGI Symbol;Acc:MGI:2684868]	-
Ppp2r3d	748.685	1.56804	0.141173	2.27e-29	5.83e-28	Ppp2r3d	Significant	***	9	124195827	124204759	+	4751	protein_coding	protein phosphatase 2 (formerly 2A), regulatory subunit B'', delta [Source:MGI Symbol;Acc:MGI:1335093]	-
Lgals7	44.381	1.56715	0.365155	3.29e-06	1.29e-05	Lgals7	Significant	***	7	28563278	28565709	+	927	protein_coding	lectin, galactose binding, soluble 7 [Source:MGI Symbol;Acc:MGI:1316742]	-
Capn6	474.956	1.56557	0.165516	6.61e-22	1.14e-20	Capn6	Significant	***	X	142585227	142610410	-	7795	protein_coding	calpain 6 [Source:MGI Symbol;Acc:MGI:1100850]	-
Akap12	155.125	1.56511	0.306437	6.15e-08	3.09e-07	Akap12	Significant	***	10	4216380	4309470	+	6728	protein_coding	A kinase (PRKA) anchor protein (gravin) 12 [Source:MGI Symbol;Acc:MGI:1932576]	-
Hcn2	25.8303	1.56496	0.515037	0.000384388	0.00107799	Hcn2	Significant	**	10	79552468	79571942	+	3195	protein_coding	hyperpolarization-activated, cyclic nucleotide-gated K+ 2 [Source:MGI Symbol;Acc:MGI:1298210]	-
Chst11	1522.91	1.56234	0.0922395	5.18e-65	4.84e-63	Chst11	Significant	***	10	82821332	83031734	+	5527	protein_coding	carbohydrate sulfotransferase 11 [Source:MGI Symbol;Acc:MGI:1927166]	-
Tg	11.3037	1.56217	0.706412	0.00394801	0.00899107	Tg	Significant	**	15	66542602	66722570	+	8883	protein_coding	thyroglobulin [Source:MGI Symbol;Acc:MGI:98733]	-
Zfp729b	142.524	1.56207	0.224309	6.43e-13	5.54e-12	Zfp729b	Significant	***	13	67737558	67757826	-	4865	protein_coding	zinc finger protein 729b [Source:MGI Symbol;Acc:MGI:2145180]	zf-C2H2
Crppa	80.2283	1.56163	0.297599	2.8e-08	1.46e-07	Crppa	Significant	***	12	36431449	36739502	+	8316	protein_coding	CDP-L-ribitol pyrophosphorylase A [Source:MGI Symbol;Acc:MGI:1923097]	-
Sting1	1089.54	1.56069	0.107552	2.23e-48	1.26e-46	Sting1	Significant	***	18	35866732	35873607	-	2741	protein_coding	stimulator of interferon response cGAMP interactor 1 [Source:MGI Symbol;Acc:MGI:1919762]	-
Hlx	81.3825	1.56018	0.259924	3.69e-10	2.41e-09	Hlx	Significant	***	1	184459337	184464816	-	2278	protein_coding	H2.0-like homeobox [Source:MGI Symbol;Acc:MGI:96109]	Homeobox
Rdh10	939.677	1.56016	0.126206	7.51e-36	2.71e-34	Rdh10	Significant	***	1	16175998	16203958	+	4160	protein_coding	retinol dehydrogenase 10 (all-trans) [Source:MGI Symbol;Acc:MGI:1924238]	-
Trim59	289.493	1.55895	0.156998	6.27e-24	1.21e-22	Trim59	Significant	***	3	68942621	68952088	-	3352	protein_coding	tripartite motif-containing 59 [Source:MGI Symbol;Acc:MGI:1914199]	-
Gm37170	8.36943	1.55846	0.843171	0.00826718	0.0174134	Gm37170	Significant	*	3	52105669	52107910	+	1934	lncRNA	predicted gene, 37170 [Source:MGI Symbol;Acc:MGI:5610398]	-
Gm47175	10.731	1.55788	0.896193	0.00924877	0.0192574	Gm47175	Significant	*	9	56412109	56413945	-	1837	TEC	predicted gene, 47175 [Source:MGI Symbol;Acc:MGI:6095958]	-
Camk2a	20.2552	1.5578	0.659446	0.00249755	0.00592545	Camk2a	Significant	**	18	61058690	61121224	+	7465	protein_coding	calcium/calmodulin-dependent protein kinase II alpha [Source:MGI Symbol;Acc:MGI:88256]	-
Tmem200b	564.11	1.55771	0.140155	2e-29	5.19e-28	Tmem200b	Significant	***	4	131648511	131650451	+	1476	protein_coding	transmembrane protein 200B [Source:MGI Symbol;Acc:MGI:3646343]	-
Gstt1	10.0643	1.55186	0.753117	0.00552717	0.0121426	Gstt1	Significant	*	10	75619647	75634418	-	1528	protein_coding	glutathione S-transferase, theta 1 [Source:MGI Symbol;Acc:MGI:107379]	-
Cd248	30.7619	1.55161	0.44922	9.99e-05	0.000309454	Cd248	Significant	***	19	5118106	5120710	+	2605	protein_coding	CD248 antigen, endosialin [Source:MGI Symbol;Acc:MGI:1917695]	-
Gm14221	49.2664	1.55047	0.334887	6.85e-07	2.96e-06	Gm14221	Significant	***	2	160409532	160498188	-	2573	lncRNA	predicted gene 14221 [Source:MGI Symbol;Acc:MGI:3650696]	-
Gm10693	7.28516	1.54703	1.17659	0.016895	0.0331538	Gm10693	Significant	*	7	3863680	3872169	-	4025	transcribed_unprocessed_pseudogene	predicted pseudogene 10693 [Source:MGI Symbol;Acc:MGI:3704277]	-
Zfp36l1	812.378	1.54602	0.146973	1.34e-26	2.96e-25	Zfp36l1	Significant	***	12	80154528	80159787	-	2990	protein_coding	zinc finger protein 36, C3H type-like 1 [Source:MGI Symbol;Acc:MGI:107946]	zf-CCCH
Vwa8	1252.72	1.54494	0.110812	7.65e-45	3.8e-43	Vwa8	Significant	***	14	79086492	79439750	+	12639	protein_coding	von Willebrand factor A domain containing 8 [Source:MGI Symbol;Acc:MGI:1919008]	-
Naip2	484.331	1.54297	0.166233	3.51e-21	5.82e-20	Naip2	Significant	***	13	100280571	100338600	-	4846	protein_coding	NLR family, apoptosis inhibitory protein 2 [Source:MGI Symbol;Acc:MGI:1298226]	-
Msmo1	11720.2	1.5407	0.101999	3.16e-52	2e-50	Msmo1	Significant	***	8	65171173	65186826	-	6144	protein_coding	methylsterol monoxygenase 1 [Source:MGI Symbol;Acc:MGI:1913484]	-
Rhob	4213.98	1.53722	0.0927349	2.26e-62	1.9e-60	Rhob	Significant	***	12	8547661	8550009	-	2349	protein_coding	ras homolog family member B [Source:MGI Symbol;Acc:MGI:107949]	-
Idi1-ps1	23.7878	1.53591	0.480116	0.000238117	0.000690348	Idi1-ps1	Significant	***	2	53586133	53586816	-	684	processed_pseudogene	isopentenyl-diphosphate delta isomerase, pseudogene 1 [Source:MGI Symbol;Acc:MGI:3649894]	-
Gm47467	11.9913	1.53438	0.750961	0.00579328	0.0126707	Gm47467	Significant	*	13	74654928	74670607	-	3499	lncRNA	predicted gene, 47467 [Source:MGI Symbol;Acc:MGI:6096433]	-
Abhd18	43.333	1.5328	0.373702	7.45e-06	2.78e-05	Abhd18	Significant	***	3	40801405	40892573	+	11184	protein_coding	abhydrolase domain containing 18 [Source:MGI Symbol;Acc:MGI:1915468]	-
Erbin	2895.83	1.532	0.143185	2.1e-27	4.83e-26	Erbin	Significant	***	13	103955295	104057022	-	7939	protein_coding	Erbb2 interacting protein [Source:MGI Symbol;Acc:MGI:1890169]	-
Megf6	17.2163	1.53073	0.640663	0.00247503	0.0058782	Megf6	Significant	**	4	154255187	154360170	+	7877	protein_coding	multiple EGF-like-domains 6 [Source:MGI Symbol;Acc:MGI:1919351]	-
Hipk2	216.875	1.53002	0.251374	2.35e-10	1.56e-09	Hipk2	Significant	***	6	38671325	38853099	-	8836	protein_coding	homeodomain interacting protein kinase 2 [Source:MGI Symbol;Acc:MGI:1314872]	-
Mmp14	4605.85	1.52914	0.0857979	1.01e-71	1.22e-69	Mmp14	Significant	***	14	54669069	54682821	+	5960	protein_coding	matrix metallopeptidase 14 (membrane-inserted) [Source:MGI Symbol;Acc:MGI:101900]	-
Fam161a	7.08508	1.52838	0.951453	0.0128138	0.0258619	Fam161a	Significant	*	11	22957531	22980788	+	4396	protein_coding	family with sequence similarity 161, member A [Source:MGI Symbol;Acc:MGI:1921123]	-
Gm10060	22.0571	1.52825	0.551288	0.000913025	0.00237727	Gm10060	Significant	**	8	19834762	19834872	+	111	processed_pseudogene	predicted gene 10060 [Source:MGI Symbol;Acc:MGI:3710638]	-
Rtl8c	29.1405	1.52684	0.559126	0.000966654	0.00249795	Rtl8c	Significant	**	X	52609999	52610399	+	401	protein_coding	retrotransposon Gag like 8C [Source:MGI Symbol;Acc:MGI:1920115]	-
Gm32401	17.7701	1.52392	0.631915	0.00236633	0.00563953	Gm32401	Significant	**	13	41640558	41698043	+	4150	lncRNA	predicted gene, 32401 [Source:MGI Symbol;Acc:MGI:5591560]	-
Dolk	523.383	1.52148	0.138086	6.28e-29	1.58e-27	Dolk	Significant	***	2	30174243	30176346	-	2104	protein_coding	dolichol kinase [Source:MGI Symbol;Acc:MGI:2677836]	-
Gm38317	18.4466	1.5206	0.5745	0.00130406	0.00328543	Gm38317	Significant	**	3	13040419	13040761	+	343	processed_pseudogene	predicted gene, 38317 [Source:MGI Symbol;Acc:MGI:5611545]	-
Calhm2	368.465	1.51893	0.153829	1.09e-23	2.08e-22	Calhm2	Significant	***	19	47093792	47126733	-	4361	protein_coding	calcium homeostasis modulator family member 2 [Source:MGI Symbol;Acc:MGI:1919941]	-
Msx1	259.413	1.51838	0.178963	4.78e-18	6.39e-17	Msx1	Significant	***	5	37977829	37981927	-	3097	protein_coding	msh homeobox 1 [Source:MGI Symbol;Acc:MGI:97168]	Homeobox
Oip5os1	2040.46	1.51788	0.116386	1.54e-39	6.35e-38	Oip5os1	Significant	***	2	119424757	119437983	+	10739	lncRNA	Opa interacting protein 5, opposite strand 1 [Source:MGI Symbol;Acc:MGI:1913852]	-
Gm6871	19.7113	1.51565	0.558061	0.00107152	0.00274557	Gm6871	Significant	**	7	41195098	41223086	-	1892	protein_coding	predicted gene 6871 [Source:MGI Symbol;Acc:MGI:3643456]	zf-C2H2
Thbs2	4684.37	1.51546	0.0912998	1.52e-62	1.3e-60	Thbs2	Significant	***	17	14885762	14914497	-	7003	protein_coding	thrombospondin 2 [Source:MGI Symbol;Acc:MGI:98738]	-
Gm17477	5.75441	1.51358	1.11834	0.0185237	0.0360098	Gm17477	Significant	*	9	80026177	80029219	-	2581	lncRNA	predicted gene, 17477 [Source:MGI Symbol;Acc:MGI:4937111]	-
Apbb2	733.42	1.51352	0.141308	1.96e-27	4.5e-26	Apbb2	Significant	***	5	66456046	66776127	-	10966	protein_coding	amyloid beta (A4) precursor protein-binding, family B, member 2 [Source:MGI Symbol;Acc:MGI:108405]	-
Pcolce	12455.4	1.51332	0.0910499	9.99e-63	8.66e-61	Pcolce	Significant	***	5	137603365	137612046	-	3823	protein_coding	procollagen C-endopeptidase enhancer protein [Source:MGI Symbol;Acc:MGI:105099]	-
Pla2g7	765.624	1.51323	0.112208	3.95e-42	1.81e-40	Pla2g7	Significant	***	17	43878989	43923092	+	2905	protein_coding	phospholipase A2, group VII (platelet-activating factor acetylhydrolase, plasma) [Source:MGI Symbol;Acc:MGI:1351327]	-
Tcf12	2536.34	1.51225	0.0959326	1.23e-56	9.02e-55	Tcf12	Significant	***	9	71749970	72019153	-	15529	protein_coding	transcription factor 12 [Source:MGI Symbol;Acc:MGI:101877]	bHLH
AA986860	7.87053	1.50945	0.916428	0.0120113	0.0244139	AA986860	Significant	*	1	130659713	130672359	+	3640	protein_coding	expressed sequence AA986860 [Source:MGI Symbol;Acc:MGI:2138143]	-
Abr	1438.38	1.50844	0.0920304	5.23e-61	4.15e-59	Abr	Significant	***	11	76307560	76514384	-	10974	protein_coding	active BCR-related gene [Source:MGI Symbol;Acc:MGI:107771]	-
Cert1	1657.25	1.50448	0.106278	3.82e-46	2.01e-44	Cert1	Significant	***	13	96679126	96776675	+	8236	protein_coding	ceramide transporter 1 [Source:MGI Symbol;Acc:MGI:1915268]	-
Gm45235	35.449	1.50442	0.394917	2.72e-05	9.29e-05	Gm45235	Significant	***	7	51505333	51509797	+	4465	lncRNA	predicted gene 45235 [Source:MGI Symbol;Acc:MGI:5753811]	-
Cgref1	16.9927	1.50438	0.580503	0.0015502	0.00384482	Cgref1	Significant	**	5	31090487	31102935	-	2082	protein_coding	cell growth regulator with EF hand domain 1 [Source:MGI Symbol;Acc:MGI:1915817]	-
Dnajb13	43.3351	1.50436	0.384284	1.64e-05	5.8e-05	Dnajb13	Significant	***	7	100150923	100164167	-	2732	protein_coding	DnaJ heat shock protein family (Hsp40) member B13 [Source:MGI Symbol;Acc:MGI:1916637]	-
Acvr1	1298.9	1.50425	0.0965946	2.39e-55	1.68e-53	Acvr1	Significant	***	2	58278656	58457169	-	4829	protein_coding	activin A receptor, type 1 [Source:MGI Symbol;Acc:MGI:87911]	-
Tmem151a	175.714	1.50424	0.193318	1.43e-15	1.57e-14	Tmem151a	Significant	***	19	5120887	5135559	-	4807	protein_coding	transmembrane protein 151A [Source:MGI Symbol;Acc:MGI:2147713]	-
Kif17	4.84772	-1.50023	1.24928	0.022487	0.042813	Kif17	Significant	*	4	137977746	138029278	+	4582	protein_coding	kinesin family member 17 [Source:MGI Symbol;Acc:MGI:1098229]	-
1700022N22Rik	13.0398	-1.50084	0.6768	0.00407518	0.00925169	1700022N22Rik	Significant	**	17	26204760	26210004	+	1713	lncRNA	RIKEN cDNA 1700022N22 gene [Source:MGI Symbol;Acc:MGI:1916681]	-
Gm36211	7.94415	-1.50191	0.962674	0.0138142	0.0276787	Gm36211	Significant	*	3	107727537	107740855	-	1497	lncRNA	predicted gene, 36211 [Source:MGI Symbol;Acc:MGI:5595370]	-
Lrrn4	11.7448	-1.5023	0.733133	0.00591866	0.0129199	Lrrn4	Significant	*	2	132710225	132722811	-	3715	protein_coding	leucine rich repeat neuronal 4 [Source:MGI Symbol;Acc:MGI:2445154]	-
Slc30a1	1439.9	-1.506	0.0968865	3.64e-55	2.55e-53	Slc30a1	Significant	***	1	191638879	191645359	+	5244	protein_coding	solute carrier family 30 (zinc transporter), member 1 [Source:MGI Symbol;Acc:MGI:1345281]	-
Necab3	13.6252	-1.50678	0.653685	0.00334314	0.00772612	Necab3	Significant	**	2	154386319	154400810	-	2548	protein_coding	N-terminal EF-hand calcium binding protein 3 [Source:MGI Symbol;Acc:MGI:1861721]	-
1700007L15Rik	153.795	-1.50755	0.21904	1.2e-12	1.01e-11	1700007L15Rik	Significant	***	16	33193627	33201138	-	1782	lncRNA	RIKEN cDNA 1700007L15 gene [Source:MGI Symbol;Acc:MGI:1916581]	-
Gm6598	39.6799	-1.50944	0.396533	2.63e-05	8.99e-05	Gm6598	Significant	***	5	130249292	130251906	-	2615	lncRNA	predicted gene 6598 [Source:MGI Symbol;Acc:MGI:3646314]	-
Cep97	228.191	-1.51001	0.168913	7.95e-20	1.21e-18	Cep97	Significant	***	16	55720251	55755218	-	9163	protein_coding	centrosomal protein 97 [Source:MGI Symbol;Acc:MGI:1921451]	-
6330549D23Rik	19.7172	-1.5116	0.531211	0.000767784	0.00203092	6330549D23Rik	Significant	**	3	96513975	96537136	-	3228	transcribed_processed_pseudogene	RIKEN cDNA 6330549D23 gene [Source:MGI Symbol;Acc:MGI:2442586]	-
1700029J07Rik	20.7926	-1.51347	0.54891	0.000968316	0.00250184	1700029J07Rik	Significant	**	8	46406643	46428477	-	3006	protein_coding	RIKEN cDNA 1700029J07 gene [Source:MGI Symbol;Acc:MGI:1916729]	-
Styk1	595.606	-1.51436	0.126979	1.77e-33	5.67e-32	Styk1	Significant	***	6	131276105	131330560	-	5865	protein_coding	serine/threonine/tyrosine kinase 1 [Source:MGI Symbol;Acc:MGI:2141396]	-
Adam22	18.0874	-1.51514	0.580887	0.00146561	0.00365339	Adam22	Significant	**	5	8122352	8418160	-	14348	protein_coding	a disintegrin and metallopeptidase domain 22 [Source:MGI Symbol;Acc:MGI:1340046]	-
Gemin2	571.772	-1.51543	0.147727	2.18e-25	4.55e-24	Gemin2	Significant	***	12	59060179	59075256	+	2415	protein_coding	gem nuclear organelle associated protein 2 [Source:MGI Symbol;Acc:MGI:1913853]	-
ENSMUSG00000121001	12.3097	-1.51577	0.66949	0.00363847	0.0083427	ENSMUSG00000121001	Significant	**	2	91889010	91889645	+	636	lncRNA	novel transcript	-
ENSMUSG00000120301	9.58419	-1.51655	0.775472	0.00718415	0.0153658	ENSMUSG00000120301	Significant	*	17	27191398	27192053	-	656	lncRNA	novel transcript, antisense to Syngap1	-
H2-M10.4	7.55267	-1.51702	0.886002	0.0112531	0.023003	H2-M10.4	Significant	*	17	36769809	36773226	-	1410	protein_coding	histocompatibility 2, M region locus 10.4 [Source:MGI Symbol;Acc:MGI:1276527]	-
Gm50387	41.9505	-1.51863	0.354106	3.51e-06	1.37e-05	Gm50387	Significant	***	19	5778116	5781741	-	2532	protein_coding	predicted gene, 50387 [Source:MGI Symbol;Acc:MGI:6303289]	-
Plek2	37.1767	-1.51942	0.410559	3.88e-05	0.000129007	Plek2	Significant	***	12	78935465	78953738	-	1583	protein_coding	pleckstrin 2 [Source:MGI Symbol;Acc:MGI:1351466]	-
Rhbdl1	9.40908	-1.52009	0.874466	0.010167	0.0209949	Rhbdl1	Significant	*	17	26053439	26056269	-	1723	protein_coding	rhomboid like 1 [Source:MGI Symbol;Acc:MGI:2384891]	-
Cacna2d2	18.0666	-1.52444	0.573388	0.00126942	0.00320634	Cacna2d2	Significant	**	9	107276811	107406542	+	7947	protein_coding	calcium channel, voltage-dependent, alpha 2/delta subunit 2 [Source:MGI Symbol;Acc:MGI:1929813]	-
Brinp3	424.999	-1.52489	0.138358	6.39e-29	1.61e-27	Brinp3	Significant	***	1	146370498	146778210	+	7003	protein_coding	bone morphogenetic protein/retinoic acid inducible neural specific 3 [Source:MGI Symbol;Acc:MGI:2443035]	-
Eaf2	32.3402	-1.5254	0.416461	4.52e-05	0.00014873	Eaf2	Significant	***	16	36613246	36695365	-	4370	protein_coding	ELL associated factor 2 [Source:MGI Symbol;Acc:MGI:2146616]	-
Efnb2	10.9868	-1.52755	0.726666	0.00522462	0.0115389	Efnb2	Significant	*	8	8667434	8711242	-	6855	protein_coding	ephrin B2 [Source:MGI Symbol;Acc:MGI:105097]	-
Slco1a5	458.138	-1.53237	0.141555	5.48e-28	1.31e-26	Slco1a5	Significant	***	6	142179953	142268707	-	3722	protein_coding	solute carrier organic anion transporter family, member 1a5 [Source:MGI Symbol;Acc:MGI:1351865]	-
4930590J08Rik	13.1059	-1.53502	0.671778	0.00340271	0.00785229	4930590J08Rik	Significant	**	6	91879790	91927706	+	5175	protein_coding	RIKEN cDNA 4930590J08 gene [Source:MGI Symbol;Acc:MGI:2685917]	-
Pla2g12a	1094.91	-1.53753	0.140882	1.94e-28	4.81e-27	Pla2g12a	Significant	***	3	129672255	129689474	+	3682	protein_coding	phospholipase A2, group XIIA [Source:MGI Symbol;Acc:MGI:1913600]	-
Nupr1	1029.17	-1.53756	0.112356	2.51e-43	1.19e-41	Nupr1	Significant	***	7	126222421	126230033	-	2514	protein_coding	nuclear protein transcription regulator 1 [Source:MGI Symbol;Acc:MGI:1891834]	-
Ung	595.888	-1.53762	0.137301	8.03e-30	2.13e-28	Ung	Significant	***	5	114268447	114277384	+	5468	protein_coding	uracil DNA glycosylase [Source:MGI Symbol;Acc:MGI:109352]	-
Pdlim4	10.8891	-1.5381	0.822983	0.00787009	0.0166693	Pdlim4	Significant	*	11	53945754	53959840	-	2560	protein_coding	PDZ and LIM domain 4 [Source:MGI Symbol;Acc:MGI:1353470]	-
Gm48933	9.402	-1.53985	0.856825	0.009024	0.0188241	Gm48933	Significant	*	14	47025090	47025987	+	898	lncRNA	predicted gene, 48933 [Source:MGI Symbol;Acc:MGI:6118248]	-
Adam1a	11.7012	-1.54316	0.692514	0.00387869	0.00884469	Adam1a	Significant	**	5	121656639	121660134	-	3496	protein_coding	a disintegrin and metallopeptidase domain 1a [Source:MGI Symbol;Acc:MGI:2429504]	-
Tmem91	11.9641	-1.54742	0.731797	0.00489151	0.0108793	Tmem91	Significant	*	7	25368564	25374591	-	3547	protein_coding	transmembrane protein 91 [Source:MGI Symbol;Acc:MGI:2443589]	-
Fblim1	84.7906	-1.54779	0.306026	7.83e-08	3.88e-07	Fblim1	Significant	***	4	141303373	141333407	-	4457	protein_coding	filamin binding LIM protein 1 [Source:MGI Symbol;Acc:MGI:1921452]	-
Zan	9.13508	-1.55104	0.833248	0.00822296	0.0173362	Zan	Significant	*	5	137376899	137475326	-	19813	protein_coding	zonadhesin [Source:MGI Symbol;Acc:MGI:106656]	-
Tsnaxip1	5.61628	-1.55255	1.09937	0.0168452	0.0330601	Tsnaxip1	Significant	*	8	106554363	106571312	+	2227	protein_coding	translin-associated factor X (Tsnax) interacting protein 1 [Source:MGI Symbol;Acc:MGI:1919486]	-
Hap1	203.054	-1.55346	0.175712	1.92e-19	2.87e-18	Hap1	Significant	***	11	100238153	100246954	-	3766	protein_coding	huntingtin-associated protein 1 [Source:MGI Symbol;Acc:MGI:1261831]	-
Opn1sw	10.9358	-1.55433	0.82407	0.0075451	0.0160595	Opn1sw	Significant	*	6	29376670	29388467	-	2557	protein_coding	opsin 1 (cone pigments), short-wave-sensitive (color blindness, tritan) [Source:MGI Symbol;Acc:MGI:99438]	-
Slc6a15	501.583	-1.55525	0.127661	7.55e-35	2.59e-33	Slc6a15	Significant	***	10	103203644	103255238	+	7752	protein_coding	solute carrier family 6 (neurotransmitter transporter), member 15 [Source:MGI Symbol;Acc:MGI:2143484]	-
Gm42548	6.89381	-1.55551	1.17866	0.0173439	0.0339502	Gm42548	Significant	*	6	28233080	28237012	-	3933	TEC	predicted gene 42548 [Source:MGI Symbol;Acc:MGI:5662685]	-
E2f2	450.506	-1.55605	0.158149	1.44e-23	2.74e-22	E2f2	Significant	***	4	135899705	135923368	+	4882	protein_coding	E2F transcription factor 2 [Source:MGI Symbol;Acc:MGI:1096341]	E2F
Slc2a4	10.0711	-1.55776	0.812102	0.00711693	0.0152386	Slc2a4	Significant	*	11	69833365	69839014	-	3478	protein_coding	solute carrier family 2 (facilitated glucose transporter), member 4 [Source:MGI Symbol;Acc:MGI:95758]	-
Gm17494	18.4922	-1.56186	0.579871	0.00110084	0.00281613	Gm17494	Significant	**	3	122049607	122087369	-	8421	lncRNA	predicted gene, 17494 [Source:MGI Symbol;Acc:MGI:4937128]	-
Capn5	44.0164	-1.56278	0.362766	2.98e-06	1.18e-05	Capn5	Significant	***	7	97770766	97827481	-	5485	protein_coding	calpain 5 [Source:MGI Symbol;Acc:MGI:1100859]	-
Ccdc77	302.554	-1.56311	0.180247	8.37e-19	1.19e-17	Ccdc77	Significant	***	6	120301284	120341335	-	6685	protein_coding	coiled-coil domain containing 77 [Source:MGI Symbol;Acc:MGI:1914450]	-
1700012B09Rik	100.483	-1.56465	0.270115	1.26e-09	7.74e-09	1700012B09Rik	Significant	***	9	14667883	14682326	-	819	protein_coding	RIKEN cDNA 1700012B09 gene [Source:MGI Symbol;Acc:MGI:1916575]	-
Gm14321	18.1205	-1.56563	0.550403	0.000726994	0.00193404	Gm14321	Significant	**	2	167619387	167624489	+	852	lncRNA	predicted gene 14321 [Source:MGI Symbol;Acc:MGI:3701951]	-
Ppp1r15a	1127.64	-1.56604	0.145378	8.53e-28	2e-26	Ppp1r15a	Significant	***	7	45172340	45175692	-	2937	protein_coding	protein phosphatase 1, regulatory subunit 15A [Source:MGI Symbol;Acc:MGI:1927072]	-
Tmem18	1066.41	-1.56648	0.110097	1.21e-46	6.51e-45	Tmem18	Significant	***	12	30634425	30641214	+	3257	protein_coding	transmembrane protein 18 [Source:MGI Symbol;Acc:MGI:2387176]	-
Mall	9.90501	-1.56719	0.792318	0.00640586	0.013876	Mall	Significant	*	2	127546306	127571852	-	2006	protein_coding	mal, T cell differentiation protein-like [Source:MGI Symbol;Acc:MGI:2385152]	-
Pgf	76.2034	-1.57018	0.298842	2.67e-08	1.4e-07	Pgf	Significant	***	12	85213409	85224564	-	2903	protein_coding	placental growth factor [Source:MGI Symbol;Acc:MGI:105095]	-
Proser1	516.215	-1.57096	0.16005	1.85e-23	3.5e-22	Proser1	Significant	***	3	53371087	53389176	+	6114	protein_coding	proline and serine rich 1 [Source:MGI Symbol;Acc:MGI:1919933]	-
Ssh3	11.5766	-1.57347	0.754225	0.00494466	0.0109882	Ssh3	Significant	*	19	4311696	4319208	-	6080	protein_coding	slingshot protein phosphatase 3 [Source:MGI Symbol;Acc:MGI:2683546]	-
Egln3	561.582	-1.57516	0.127961	1.58e-35	5.61e-34	Egln3	Significant	***	12	54225767	54250646	-	2662	protein_coding	egl-9 family hypoxia-inducible factor 3 [Source:MGI Symbol;Acc:MGI:1932288]	-
Cln3	21.7344	-1.57606	0.560435	0.000753973	0.00199773	Cln3	Significant	**	7	126170379	126184989	-	5781	protein_coding	ceroid lipofuscinosis, neuronal 3, juvenile (Batten, Spielmeyer-Vogt disease) [Source:MGI Symbol;Acc:MGI:107537]	-
Slc26a11	122.615	-1.5767	0.224208	3.83e-13	3.37e-12	Slc26a11	Significant	***	11	119246383	119271905	+	3610	protein_coding	solute carrier family 26, member 11 [Source:MGI Symbol;Acc:MGI:2444589]	-
Mpv17	56.0808	-1.57692	0.329228	3.08e-07	1.41e-06	Mpv17	Significant	***	5	31297998	31311595	-	3214	protein_coding	MpV17 mitochondrial inner membrane protein [Source:MGI Symbol;Acc:MGI:97138]	-
Epb41l4aos	362.517	-1.57698	0.190137	2e-17	2.56e-16	Epb41l4aos	Significant	***	18	33927889	33929050	+	1162	lncRNA	erythrocyte membrane protein band 4.1 like 4a, opposite strand [Source:MGI Symbol;Acc:MGI:1916999]	-
Gm28809	57.9774	-1.57944	0.313317	8.72e-08	4.29e-07	Gm28809	Significant	***	6	125458326	125461641	+	897	lncRNA	predicted gene 28809 [Source:MGI Symbol;Acc:MGI:5579515]	-
Dmxl2	319.713	-1.57983	0.201509	8.55e-16	9.56e-15	Dmxl2	Significant	***	9	54272442	54408910	-	13285	protein_coding	Dmx-like 2 [Source:MGI Symbol;Acc:MGI:2444630]	-
4930509G22Rik	15.7131	-1.58866	0.638177	0.00189626	0.00461469	4930509G22Rik	Significant	**	16	10996040	11010156	+	2481	lncRNA	RIKEN cDNA 4930509G22 gene [Source:MGI Symbol;Acc:MGI:1914984]	-
1700057G04Rik	5.35561	-1.58879	1.32658	0.0192604	0.0372629	1700057G04Rik	Significant	*	9	92191430	92239929	+	1974	protein_coding	RIKEN cDNA 1700057G04 gene [Source:MGI Symbol;Acc:MGI:1925709]	-
Ero1a	7268.42	-1.58887	0.0832321	5.82e-82	9.67e-80	Ero1a	Significant	***	14	45520544	45556228	-	5285	protein_coding	endoplasmic reticulum oxidoreductase 1 alpha [Source:MGI Symbol;Acc:MGI:1354385]	-
Tsga10ip	12.9587	-1.59092	0.685296	0.00286459	0.00670557	Tsga10ip	Significant	**	19	5440077	5452554	-	1726	protein_coding	testis specific 10 interacting protein [Source:MGI Symbol;Acc:MGI:1925556]	-
ENSMUSG00000120084	29.6106	-1.59155	0.440536	5.22e-05	0.000170148	ENSMUSG00000120084	Significant	***	4	117644451	117648745	+	2641	lncRNA	novel transcript	-
Gm8756	21.3275	-1.59228	0.539927	0.000510368	0.00139851	Gm8756	Significant	**	13	97594657	97595585	-	929	processed_pseudogene	predicted gene 8756 [Source:MGI Symbol;Acc:MGI:3644333]	-
Mxd1	181.944	-1.59261	0.208785	4.5e-15	4.69e-14	Mxd1	Significant	***	6	86624024	86646143	-	7072	protein_coding	MAX dimerization protein 1 [Source:MGI Symbol;Acc:MGI:96908]	bHLH
Fgfr2	37.7656	-1.59277	0.394191	9.16e-06	3.36e-05	Fgfr2	Significant	***	7	129764181	132725079	-	10328	protein_coding	fibroblast growth factor receptor 2 [Source:MGI Symbol;Acc:MGI:95523]	-
Grin3a	4.93688	-1.5963	1.20952	0.0182908	0.0355833	Grin3a	Significant	*	4	49661611	49845744	-	12275	protein_coding	glutamate receptor ionotropic, NMDA3A [Source:MGI Symbol;Acc:MGI:1933206]	-
Syngr4	76.8816	-1.59658	0.276847	1.51e-09	9.16e-09	Syngr4	Significant	***	7	45534646	45546138	-	1001	protein_coding	synaptogyrin 4 [Source:MGI Symbol;Acc:MGI:1928903]	-
1700056N10Rik	7.08373	-1.59908	1.16381	0.0153554	0.0304266	1700056N10Rik	Significant	*	16	16865384	16866975	+	1043	lncRNA	RIKEN cDNA 1700056N10 gene [Source:MGI Symbol;Acc:MGI:1920642]	-
Obscn	36.2649	-1.59915	0.40651	1.44e-05	5.13e-05	Obscn	Significant	***	11	58885082	59029996	-	29422	protein_coding	obscurin, cytoskeletal calmodulin and titin-interacting RhoGEF [Source:MGI Symbol;Acc:MGI:2681862]	-
Gm7785	7.71464	-1.60137	0.874878	0.00847086	0.0177782	Gm7785	Significant	*	1	91223767	91224658	+	892	processed_pseudogene	predicted gene 7785 [Source:MGI Symbol;Acc:MGI:3645449]	-
BC051226	85.0834	-1.6015	0.260136	1.37e-10	9.38e-10	BC051226	Significant	***	17	34126150	34128341	-	2192	lncRNA	cDNA sequence BC051226 [Source:MGI Symbol;Acc:MGI:3039585]	-
Zfp534	16.7561	-1.60232	0.632062	0.00162976	0.00402382	Zfp534	Significant	**	4	147757959	147787010	-	2885	protein_coding	zinc finger protein 534 [Source:MGI Symbol;Acc:MGI:3650650]	zf-C2H2
3830432H09Rik	4.95313	-1.60353	1.20949	0.0180283	0.0351375	3830432H09Rik	Significant	*	1	119457210	119463895	-	2637	lncRNA	RIKEN cDNA 3830432H09 gene [Source:MGI Symbol;Acc:MGI:2443278]	-
Gm36989	12.3541	-1.60396	0.727102	0.00372018	0.00851275	Gm36989	Significant	**	18	35707960	35710119	+	2160	TEC	predicted gene, 36989 [Source:MGI Symbol;Acc:MGI:5610217]	-
ENSMUSG00000120262	14.3938	-1.60519	0.645165	0.0018606	0.00454051	ENSMUSG00000120262	Significant	**	4	138919492	138920054	-	563	lncRNA	novel transcript	-
Dph7	151.802	-1.60531	0.19855	1.15e-16	1.38e-15	Dph7	Significant	***	2	24852412	24862175	+	2365	protein_coding	diphthamine biosynethesis 7 [Source:MGI Symbol;Acc:MGI:1914478]	-
Wfikkn1	23.4654	-1.60595	0.484902	0.000153032	0.000457271	Wfikkn1	Significant	***	17	26096602	26099832	-	2536	protein_coding	WAP, FS, Ig, KU, and NTR-containing protein 1 [Source:MGI Symbol;Acc:MGI:2670967]	-
Wnt9a	30.7907	-1.60693	0.436574	3.88e-05	0.000129006	Wnt9a	Significant	***	11	59197754	59224378	+	3329	protein_coding	wingless-type MMTV integration site family, member 9A [Source:MGI Symbol;Acc:MGI:2446084]	-
Hemk1	51.2651	-1.60711	0.347069	6.46e-07	2.8e-06	Hemk1	Significant	***	9	107204283	107215549	-	3646	protein_coding	HemK methyltransferase family member 1 [Source:MGI Symbol;Acc:MGI:1916786]	-
Gm15927	13.1765	-1.60786	0.72979	0.00369786	0.00846781	Gm15927	Significant	**	7	3635113	3647886	-	3736	lncRNA	predicted gene 15927 [Source:MGI Symbol;Acc:MGI:3801889]	-
9130230L23Rik	10.7353	-1.61032	0.760706	0.00460998	0.0103229	9130230L23Rik	Significant	*	5	66136701	66161628	-	7830	protein_coding	RIKEN cDNA 9130230L23 gene [Source:MGI Symbol;Acc:MGI:3041166]	-
Ly6g5b	27.8004	-1.61204	0.438727	4.03e-05	0.0001337	Ly6g5b	Significant	***	17	35332924	35334404	-	1176	protein_coding	lymphocyte antigen 6 complex, locus G5B [Source:MGI Symbol;Acc:MGI:2385809]	-
Nudt17	198.317	-1.61288	0.179894	5.76e-20	8.84e-19	Nudt17	Significant	***	3	96613383	96615878	-	2239	protein_coding	nudix (nucleoside diphosphate linked moiety X)-type motif 17 [Source:MGI Symbol;Acc:MGI:1925623]	-
Gm32282	8.99124	-1.61358	0.899209	0.00833974	0.0175451	Gm32282	Significant	*	17	78506685	78507454	-	528	lncRNA	predicted gene, 32282 [Source:MGI Symbol;Acc:MGI:5591441]	-
Col1a2	38.4124	-1.6186	0.377474	3.19e-06	1.26e-05	Col1a2	Significant	***	6	4504814	4541544	+	12426	protein_coding	collagen, type I, alpha 2 [Source:MGI Symbol;Acc:MGI:88468]	-
Ggct	154.816	-1.6205	0.218684	2.38e-14	2.33e-13	Ggct	Significant	***	6	54959565	54969935	-	7745	protein_coding	gamma-glutamyl cyclotransferase [Source:MGI Symbol;Acc:MGI:95700]	-
Gbp2	606.727	-1.62112	0.143553	2.74e-30	7.49e-29	Gbp2	Significant	***	3	142326363	142343769	+	2516	protein_coding	guanylate binding protein 2 [Source:MGI Symbol;Acc:MGI:102772]	-
Plagl1	147.205	-1.62198	0.220633	3.67e-14	3.54e-13	Plagl1	Significant	***	10	12936248	13007438	+	7819	protein_coding	pleiomorphic adenoma gene-like 1 [Source:MGI Symbol;Acc:MGI:1100874]	zf-C2H2
Gm13147	23.3862	-1.62301	0.683733	0.0022808	0.00545712	Gm13147	Significant	**	4	147314741	147343795	+	1418	transcribed_unprocessed_pseudogene	predicted gene 13147 [Source:MGI Symbol;Acc:MGI:3651740]	-
Cbx2	254.631	-1.62382	0.170429	2.86e-22	5.07e-21	Cbx2	Significant	***	11	118913788	118922096	+	4257	protein_coding	chromobox 2 [Source:MGI Symbol;Acc:MGI:88289]	-
Mss51	11.9493	-1.6264	0.765985	0.00427859	0.00966032	Mss51	Significant	**	14	20532935	20546969	-	1826	protein_coding	MSS51 mitochondrial translational activator [Source:MGI Symbol;Acc:MGI:1922093]	-
Rnf225	40.1299	-1.62662	0.425491	2.17e-05	7.52e-05	Rnf225	Significant	***	7	12661343	12664999	+	3239	protein_coding	ring finger protein 225 [Source:MGI Symbol;Acc:MGI:1924198]	-
Gm2788	16.6333	-1.62741	0.602932	0.00103183	0.0026529	Gm2788	Significant	**	7	48527656	48562788	+	12224	lncRNA	predicted gene 2788 [Source:MGI Symbol;Acc:MGI:3780956]	-
1520401A03Rik	11.8863	-1.62902	0.757012	0.00402028	0.0091372	1520401A03Rik	Significant	**	17	23923462	23941757	-	4111	protein_coding	RIKEN cDNA 1520401A03 gene [Source:MGI Symbol;Acc:MGI:2443785]	-
Abcb1b	1623.46	-1.62955	0.129791	6.79e-37	2.56e-35	Abcb1b	Significant	***	5	8848147	8916315	+	7990	protein_coding	ATP-binding cassette, sub-family B (MDR/TAP), member 1B [Source:MGI Symbol;Acc:MGI:97568]	-
Tph2	26.529	-1.63283	0.457884	6.04e-05	0.000194582	Tph2	Significant	***	10	114914546	115020927	-	2879	protein_coding	tryptophan hydroxylase 2 [Source:MGI Symbol;Acc:MGI:2651811]	-
Trim45	188.949	-1.63307	0.185563	2.52e-19	3.73e-18	Trim45	Significant	***	3	100829518	100844236	+	6000	protein_coding	tripartite motif-containing 45 [Source:MGI Symbol;Acc:MGI:1918187]	-
Pkp3	44.4682	-1.63393	0.353335	6.65e-07	2.88e-06	Pkp3	Significant	***	7	140658131	140670423	+	3616	protein_coding	plakophilin 3 [Source:MGI Symbol;Acc:MGI:1891830]	-
ENSMUSG00000121109	51.1733	-1.63493	0.327424	1.04e-07	5.08e-07	ENSMUSG00000121109	Significant	***	11	5737922	5738440	-	519	lncRNA	novel transcript	-
Arl16	253.067	-1.63536	0.165714	1.06e-23	2.03e-22	Arl16	Significant	***	11	120355692	120358433	-	2742	protein_coding	ADP-ribosylation factor-like 16 [Source:MGI Symbol;Acc:MGI:1917567]	-
Cdc6	1377.23	-1.63662	0.0944283	4.91e-68	5.03e-66	Cdc6	Significant	***	11	98798627	98814766	+	5229	protein_coding	cell division cycle 6 [Source:MGI Symbol;Acc:MGI:1345150]	-
Rps6ka5	272.075	-1.63678	0.158453	9.58e-26	2.04e-24	Rps6ka5	Significant	***	12	100514698	100693242	-	11932	protein_coding	ribosomal protein S6 kinase, polypeptide 5 [Source:MGI Symbol;Acc:MGI:1920336]	-
Adamts14	750.202	-1.63924	0.151294	4.1e-28	9.87e-27	Adamts14	Significant	***	10	61032891	61109217	-	5197	protein_coding	a disintegrin-like and metallopeptidase (reprolysin type) with thrombospondin type 1 motif, 14 [Source:MGI Symbol;Acc:MGI:2179942]	-
Gm29609	11.5995	-1.63937	0.715336	0.00299419	0.00697378	Gm29609	Significant	**	5	31302083	31337255	-	3550	protein_coding	predicted gene 29609 [Source:MGI Symbol;Acc:MGI:5580315]	-
Gm12992	21.0182	-1.64142	0.61623	0.00108424	0.00277548	Gm12992	Significant	**	4	131626789	131647340	-	5873	lncRNA	predicted gene 12992 [Source:MGI Symbol;Acc:MGI:3702644]	-
Slc25a43	72.1069	-1.64485	0.298549	6.27e-09	3.54e-08	Slc25a43	Significant	***	X	36007312	36040855	+	1780	protein_coding	solute carrier family 25, member 43 [Source:MGI Symbol;Acc:MGI:2684854]	-
4930467D21Rik	11.5694	-1.65033	0.712006	0.0028066	0.00658935	4930467D21Rik	Significant	**	5	97540276	97790038	+	2913	lncRNA	RIKEN cDNA 4930467D21 gene [Source:MGI Symbol;Acc:MGI:1923064]	-
Dsp	6.59698	-1.65216	1.29212	0.0158415	0.0312847	Dsp	Significant	*	13	38335270	38382553	+	9659	protein_coding	desmoplakin [Source:MGI Symbol;Acc:MGI:109611]	-
Cd80	12.4915	-1.6563	0.685022	0.00213255	0.00512728	Cd80	Significant	**	16	38275923	38316697	+	3703	protein_coding	CD80 antigen [Source:MGI Symbol;Acc:MGI:101775]	-
Hectd2	162.03	-1.65651	0.239735	8.33e-13	7.12e-12	Hectd2	Significant	***	19	36532039	36598535	+	9066	protein_coding	HECT domain E3 ubiquitin protein ligase 2 [Source:MGI Symbol;Acc:MGI:2442663]	-
Boc	6.92142	-1.65768	1.08245	0.0122058	0.0247837	Boc	Significant	*	16	44305412	44379260	-	4451	protein_coding	biregional cell adhesion molecule-related/down-regulated by oncogenes (Cdon) binding protein [Source:MGI Symbol;Acc:MGI:2151153]	-
1700024J04Rik	34.2257	-1.65893	0.400442	5.74e-06	2.17e-05	1700024J04Rik	Significant	***	11	49477468	49479289	-	1821	pseudogene	RIKEN cDNA 1700024J04 gene [Source:MGI Symbol;Acc:MGI:1919098]	-
Gm15050	20.0493	-1.66165	0.560395	0.000442467	0.001228	Gm15050	Significant	**	6	52149861	52151039	+	552	lncRNA	predicted gene 15050 [Source:MGI Symbol;Acc:MGI:3705180]	-
Dnd1	23.8266	-1.66497	0.510771	0.000167483	0.00049744	Dnd1	Significant	***	18	36896724	36899267	-	2412	protein_coding	DND microRNA-mediated repression inhibitor 1 [Source:MGI Symbol;Acc:MGI:2447763]	-
Des	28.6504	-1.66588	0.448039	3.21e-05	0.000108228	Des	Significant	***	1	75336973	75345223	+	3754	protein_coding	desmin [Source:MGI Symbol;Acc:MGI:94885]	-
Nupr1l	30.0708	-1.66609	0.429134	1.68e-05	5.92e-05	Nupr1l	Significant	***	5	129937381	129942630	+	2489	protein_coding	nuclear protein transcriptional regulator 1 like [Source:MGI Symbol;Acc:MGI:1923099]	-
S100a3	162.06	-1.667	0.201903	2.64e-17	3.33e-16	S100a3	Significant	***	3	90491966	90510009	+	2670	protein_coding	S100 calcium binding protein A3 [Source:MGI Symbol;Acc:MGI:1338849]	-
Slc14a2	7.93335	-1.66729	0.871899	0.00680191	0.0146695	Slc14a2	Significant	*	18	78189363	78640157	-	5171	protein_coding	solute carrier family 14 (urea transporter), member 2 [Source:MGI Symbol;Acc:MGI:1351653]	-
1810010H24Rik	19.7372	-1.66773	0.533359	0.000271382	0.000780626	1810010H24Rik	Significant	***	11	106916507	106921269	+	1685	protein_coding	RIKEN cDNA 1810010H24 gene [Source:MGI Symbol;Acc:MGI:1916316]	-
Gm12185	12.4438	-1.66784	0.687958	0.00210222	0.00506207	Gm12185	Significant	**	11	48795483	48883053	-	5587	protein_coding	predicted gene 12185 [Source:MGI Symbol;Acc:MGI:3652173]	-
Dlx3	11.2064	-1.66789	0.781324	0.00410836	0.00931727	Dlx3	Significant	**	11	95010945	95016122	+	2607	protein_coding	distal-less homeobox 3 [Source:MGI Symbol;Acc:MGI:94903]	Homeobox
Cyp2u1	56.2296	-1.66793	0.315043	2.09e-08	1.11e-07	Cyp2u1	Significant	***	3	131082090	131096876	-	5242	protein_coding	cytochrome P450, family 2, subfamily u, polypeptide 1 [Source:MGI Symbol;Acc:MGI:1918769]	-
ENSMUSG00000120405	24.2027	-1.6683	0.540094	0.000290931	0.000833215	ENSMUSG00000120405	Significant	***	3	95580588	95581451	-	864	lncRNA	novel transcript	-
Fmn1	96.9209	-1.6691	0.271833	1.44e-10	9.86e-10	Fmn1	Significant	***	2	113158081	113547112	+	16077	protein_coding	formin 1 [Source:MGI Symbol;Acc:MGI:101815]	-
Mertk	24.9113	-1.6705	0.465862	5.36e-05	0.000174447	Mertk	Significant	***	2	128540876	128644814	+	4336	protein_coding	MER proto-oncogene tyrosine kinase [Source:MGI Symbol;Acc:MGI:96965]	-
Gm14421	11.3564	-1.67055	0.939109	0.00771925	0.0163882	Gm14421	Significant	*	2	176745309	176748631	-	1958	unprocessed_pseudogene	predicted gene 14421 [Source:MGI Symbol;Acc:MGI:3652254]	-
Fcsk	1176.95	-1.67091	0.116792	3.37e-47	1.85e-45	Fcsk	Significant	***	8	111609088	111629120	-	6255	protein_coding	fucose kinase [Source:MGI Symbol;Acc:MGI:1916071]	-
Pex5l	11.982	-1.67156	0.751746	0.00334192	0.00772443	Pex5l	Significant	**	3	33003557	33197396	-	8846	protein_coding	peroxisomal biogenesis factor 5-like [Source:MGI Symbol;Acc:MGI:1916672]	-
Pex11g	27.0184	-1.67255	0.443506	2.66e-05	9.08e-05	Pex11g	Significant	***	8	3507105	3517680	-	3397	protein_coding	peroxisomal biogenesis factor 11 gamma [Source:MGI Symbol;Acc:MGI:1920905]	-
Prkd2	18.2053	-1.67539	0.715234	0.00235191	0.00560942	Prkd2	Significant	**	7	16576827	16604389	+	5051	protein_coding	protein kinase D2 [Source:MGI Symbol;Acc:MGI:2141917]	-
Them4	196.809	-1.67903	0.186657	4.25e-20	6.58e-19	Them4	Significant	***	3	94217396	94239847	+	4025	protein_coding	thioesterase superfamily member 4 [Source:MGI Symbol;Acc:MGI:1923028]	-
Atp8a1	219.239	-1.67905	0.21115	3.11e-16	3.59e-15	Atp8a1	Significant	***	5	67775483	68004777	-	14278	protein_coding	ATPase, aminophospholipid transporter (APLT), class I, type 8A, member 1 [Source:MGI Symbol;Acc:MGI:1330848]	-
Dedd2	518.689	-1.68061	0.169415	5.75e-24	1.12e-22	Dedd2	Significant	***	7	24899340	24920040	-	5981	protein_coding	death effector domain-containing DNA binding protein 2 [Source:MGI Symbol;Acc:MGI:1914629]	-
Snhg12	591.524	-1.68082	0.16231	6.57e-26	1.4e-24	Snhg12	Significant	***	4	132035932	132038762	+	2831	lncRNA	small nucleolar RNA host gene 12 [Source:MGI Symbol;Acc:MGI:1916721]	-
Gm13261	150.725	-1.68252	0.21476	8.13e-16	9.1e-15	Gm13261	Significant	***	2	10344094	10378852	-	1020	lncRNA	predicted gene 13261 [Source:MGI Symbol;Acc:MGI:3650831]	-
ENSMUSG00000120456	37.1328	-1.68264	0.401029	4.36e-06	1.68e-05	ENSMUSG00000120456	Significant	***	6	30047400	30047943	-	544	lncRNA	novel transcript	-
Cage1	11.1403	-1.68305	0.76344	0.00349941	0.00805199	Cage1	Significant	**	13	38190028	38221045	-	4523	protein_coding	cancer antigen 1 [Source:MGI Symbol;Acc:MGI:1918463]	-
2810029C07Rik	26.6113	-1.68353	0.462007	4.24e-05	0.000139887	2810029C07Rik	Significant	***	12	111538750	111540882	-	2133	lncRNA	RIKEN cDNA 2810029C07 gene [Source:MGI Symbol;Acc:MGI:1919920]	-
Cmpk2	1953.55	-1.68364	0.0958539	8.01e-70	8.79e-68	Cmpk2	Significant	***	12	26519203	26529836	+	4163	protein_coding	cytidine monophosphate (UMP-CMP) kinase 2, mitochondrial [Source:MGI Symbol;Acc:MGI:99830]	-
Azin2	31.083	-1.6847	0.491101	8.86e-05	0.000277227	Azin2	Significant	***	4	128824026	128856235	-	4024	protein_coding	antizyme inhibitor 2 [Source:MGI Symbol;Acc:MGI:2442093]	-
Dcdc2c	31.919	-1.68521	0.438654	1.94e-05	6.78e-05	Dcdc2c	Significant	***	12	28487794	28602398	-	3583	protein_coding	doublecortin domain containing 2C [Source:MGI Symbol;Acc:MGI:1915761]	-
Gm13056	34.2459	-1.6878	0.49481	9.49e-05	0.000295259	Gm13056	Significant	***	4	141005700	141007129	+	1430	lncRNA	predicted gene 13056 [Source:MGI Symbol;Acc:MGI:3650725]	-
Ephb3	46.2621	-1.69027	0.409633	5.63e-06	2.13e-05	Ephb3	Significant	***	16	21023505	21042055	+	6641	protein_coding	Eph receptor B3 [Source:MGI Symbol;Acc:MGI:104770]	-
Unc13d	70.754	-1.69074	0.315405	1.38e-08	7.5e-08	Unc13d	Significant	***	11	115952921	115968787	-	4679	protein_coding	unc-13 homolog D [Source:MGI Symbol;Acc:MGI:1917700]	-
Pou2f2	6.74091	-1.6929	1.03124	0.0104171	0.0214608	Pou2f2	Significant	*	7	24786769	24879151	-	8243	protein_coding	POU domain, class 2, transcription factor 2 [Source:MGI Symbol;Acc:MGI:101897]	Pou
ENSMUSG00000120250	28.769	-1.6931	0.54034	0.00023876	0.000691958	ENSMUSG00000120250	Significant	***	7	15782290	15783006	+	717	lncRNA	novel transcript	-
Naa11	5.95403	-1.6942	1.12149	0.0128093	0.0258561	Naa11	Significant	*	5	97530057	97540238	-	3424	protein_coding	N(alpha)-acetyltransferase 11, NatA catalytic subunit [Source:MGI Symbol;Acc:MGI:2141314]	-
Sec31b	10.4654	-1.69491	0.802378	0.00425839	0.00961885	Sec31b	Significant	**	19	44505396	44534303	-	3950	protein_coding	Sec31 homolog B (S. cerevisiae) [Source:MGI Symbol;Acc:MGI:2685187]	-
Actl7a	4.82231	-1.69517	1.55763	0.0191698	0.0371149	Actl7a	Significant	*	4	56743413	56744925	+	1513	protein_coding	actin-like 7a [Source:MGI Symbol;Acc:MGI:1343051]	-
Stmn4	8.6017	-1.6957	1.00306	0.00916477	0.0190976	Stmn4	Significant	*	14	66581745	66599129	+	1916	protein_coding	stathmin-like 4 [Source:MGI Symbol;Acc:MGI:1931224]	-
Gli1	122.615	-1.69597	0.220415	2.45e-15	2.63e-14	Gli1	Significant	***	10	127165751	127177843	-	4995	protein_coding	GLI-Kruppel family member GLI1 [Source:MGI Symbol;Acc:MGI:95727]	zf-C2H2
Cxcl10	1007.5	-1.69917	0.10949	4.45e-55	3.11e-53	Cxcl10	Significant	***	5	92494497	92496748	-	2252	protein_coding	chemokine (C-X-C motif) ligand 10 [Source:MGI Symbol;Acc:MGI:1352450]	-
ENSMUSG00000120006	24.4975	-1.70021	0.535123	0.000210662	0.000615505	ENSMUSG00000120006	Significant	***	11	84761638	84762819	+	1182	lncRNA	novel transcript, antisense to Ggnbp2	-
Specc1	1240.37	-1.70044	0.149195	7.23e-31	2.04e-29	Specc1	Significant	***	11	61847589	62113839	+	14840	protein_coding	sperm antigen with calponin homology and coiled-coil domains 1 [Source:MGI Symbol;Acc:MGI:2442356]	-
Areg	595.72	-1.70364	0.133478	4.47e-38	1.73e-36	Areg	Significant	***	5	91287458	91296291	+	1215	protein_coding	amphiregulin [Source:MGI Symbol;Acc:MGI:88068]	-
Otub2	249.709	-1.7045	0.175445	4.48e-23	8.24e-22	Otub2	Significant	***	12	103354941	103372609	+	3695	protein_coding	OTU domain, ubiquitin aldehyde binding 2 [Source:MGI Symbol;Acc:MGI:1915399]	-
Chn1	26.8806	-1.70451	0.464457	3.77e-05	0.000125515	Chn1	Significant	***	2	73441004	73605690	-	6365	protein_coding	chimerin 1 [Source:MGI Symbol;Acc:MGI:1915674]	-
Syde2	416.557	-1.70454	0.152977	1.36e-29	3.55e-28	Syde2	Significant	***	3	145693625	145727475	+	5751	protein_coding	synapse defective 1, Rho GTPase, homolog 2 (C. elegans) [Source:MGI Symbol;Acc:MGI:3036264]	-
Zfp982	37.5958	-1.70519	0.406107	4.25e-06	1.64e-05	Zfp982	Significant	***	4	147576874	147597943	+	1488	protein_coding	zinc finger protein 982 [Source:MGI Symbol;Acc:MGI:3701121]	zf-C2H2
Flywch2	6.03828	-1.70746	1.11205	0.0120933	0.0245711	Flywch2	Significant	*	17	23995890	24005055	-	996	protein_coding	FLYWCH family member 2 [Source:MGI Symbol;Acc:MGI:1924167]	-
Hyal1	22.0291	-1.70837	0.565298	0.000357551	0.00100882	Hyal1	Significant	**	9	107454126	107458909	+	3777	protein_coding	hyaluronoglucosaminidase 1 [Source:MGI Symbol;Acc:MGI:96298]	-
Amdhd1	30.1362	-1.71005	0.444679	1.86e-05	6.51e-05	Amdhd1	Significant	***	10	93359200	93375895	-	2421	protein_coding	amidohydrolase domain containing 1 [Source:MGI Symbol;Acc:MGI:1919011]	-
Gm44430	9.94488	-1.71096	0.823775	0.00443457	0.00998538	Gm44430	Significant	**	6	88495995	88496989	+	995	TEC	predicted gene, 44430 [Source:MGI Symbol;Acc:MGI:5690822]	-
Padi2	140.33	-1.71138	0.240169	1.68e-13	1.52e-12	Padi2	Significant	***	4	140633655	140679897	+	5013	protein_coding	peptidyl arginine deiminase, type II [Source:MGI Symbol;Acc:MGI:1338892]	-
Lum	23.8786	-1.71191	0.489106	7.17e-05	0.000228061	Lum	Significant	***	10	97400990	97408565	+	2448	protein_coding	lumican [Source:MGI Symbol;Acc:MGI:109347]	-
Gm26947	26.7085	-1.7146	0.48787	6.49e-05	0.00020804	Gm26947	Significant	***	10	60767766	60787422	+	3397	lncRNA	predicted gene, 26947 [Source:MGI Symbol;Acc:MGI:5504062]	-
Pax5	507.149	-1.71573	0.138111	3.38e-36	1.24e-34	Pax5	Significant	***	4	44524757	44710487	-	8853	protein_coding	paired box 5 [Source:MGI Symbol;Acc:MGI:97489]	PAX
Gm11496	19.1841	-1.71671	0.588071	0.000480141	0.00132372	Gm11496	Significant	**	11	88883707	88887402	-	772	lncRNA	predicted gene 11496 [Source:MGI Symbol;Acc:MGI:3649410]	-
Slc5a1	17.3401	-1.72067	0.681111	0.00143553	0.00358633	Slc5a1	Significant	**	5	33261563	33320214	+	4104	protein_coding	solute carrier family 5 (sodium/glucose cotransporter), member 1 [Source:MGI Symbol;Acc:MGI:107678]	-
Cps1	5.63164	-1.72141	1.32178	0.0152404	0.0302263	Cps1	Significant	*	1	67162185	67270418	+	5555	protein_coding	carbamoyl-phosphate synthetase 1 [Source:MGI Symbol;Acc:MGI:891996]	-
Ptch2	6.07218	-1.72282	1.14451	0.0124771	0.0252468	Ptch2	Significant	*	4	116953272	116973298	+	5974	protein_coding	patched 2 [Source:MGI Symbol;Acc:MGI:1095405]	-
Rhpn1	81.3138	-1.72578	0.321129	1.19e-08	6.5e-08	Rhpn1	Significant	***	15	75576129	75587334	+	4302	protein_coding	rhophilin, Rho GTPase binding protein 1 [Source:MGI Symbol;Acc:MGI:1098783]	-
Rpa2	2220.51	-1.72654	0.113335	3.39e-53	2.21e-51	Rpa2	Significant	***	4	132495643	132506063	+	2993	protein_coding	replication protein A2 [Source:MGI Symbol;Acc:MGI:1339939]	-
Enpp2	15.4193	-1.72697	0.64528	0.000978664	0.0025261	Enpp2	Significant	**	15	54702297	54816288	-	5779	protein_coding	ectonucleotide pyrophosphatase/phosphodiesterase 2 [Source:MGI Symbol;Acc:MGI:1321390]	-
Pla1a	282.03	-1.7278	0.172771	2.43e-24	4.85e-23	Pla1a	Significant	***	16	38216479	38253507	-	2009	protein_coding	phospholipase A1 member A [Source:MGI Symbol;Acc:MGI:1934677]	-
Gm35986	8.67341	-1.72848	0.948013	0.0070606	0.0151323	Gm35986	Significant	*	3	129321104	129326037	-	1543	lncRNA	predicted gene, 35986 [Source:MGI Symbol;Acc:MGI:5595145]	-
Mreg	365.201	-1.72872	0.151469	5.98e-31	1.7e-29	Mreg	Significant	***	1	72198601	72251466	-	2284	protein_coding	melanoregulin [Source:MGI Symbol;Acc:MGI:2151839]	-
Cracr2a	18.3993	-1.73166	0.583223	0.000412232	0.00114934	Cracr2a	Significant	**	6	127538301	127651211	+	7824	protein_coding	calcium release activated channel regulator 2A [Source:MGI Symbol;Acc:MGI:2685919]	-
Jam3	67.137	-1.7325	0.338197	4.62e-08	2.36e-07	Jam3	Significant	***	9	27008680	27066717	-	3200	protein_coding	junction adhesion molecule 3 [Source:MGI Symbol;Acc:MGI:1933825]	-
Fam161b	40.7046	-1.73423	0.438718	1.11e-05	4.03e-05	Fam161b	Significant	***	12	84392083	84408607	-	4656	protein_coding	family with sequence similarity 161, member B [Source:MGI Symbol;Acc:MGI:2443027]	-
Engase	94.4795	-1.73618	0.284559	1.65e-10	1.12e-09	Engase	Significant	***	11	118367655	118380035	+	5184	protein_coding	endo-beta-N-acetylglucosaminidase [Source:MGI Symbol;Acc:MGI:2443788]	-
BC028777	10.064	-1.73835	0.843639	0.00449599	0.0101064	BC028777	Significant	*	17	24427835	24440704	+	1051	lncRNA	cDNA sequence BC028777 [Source:MGI Symbol;Acc:MGI:3642753]	-
E030042O20Rik	14.4406	-1.73854	0.647556	0.000975988	0.00252016	E030042O20Rik	Significant	**	2	75535114	75546239	+	3094	lncRNA	RIKEN cDNA E030042O20 gene [Source:MGI Symbol;Acc:MGI:2444099]	-
Ttll3	111.001	-1.7388	0.300097	1.08e-09	6.71e-09	Ttll3	Significant	***	6	113366221	113391548	+	5041	protein_coding	tubulin tyrosine ligase-like family, member 3 [Source:MGI Symbol;Acc:MGI:2141418]	-
Mtm1	752.446	-1.73988	0.132863	5.79e-40	2.43e-38	Mtm1	Significant	***	X	70254373	70359297	+	13935	protein_coding	X-linked myotubular myopathy gene 1 [Source:MGI Symbol;Acc:MGI:1099452]	-
Gm26692	10.7044	-1.74102	0.926499	0.00605742	0.0131918	Gm26692	Significant	*	5	107807327	107835876	-	688	lncRNA	predicted gene, 26692 [Source:MGI Symbol;Acc:MGI:5477186]	-
Thbs3	147.63	-1.74633	0.211247	2.24e-17	2.85e-16	Thbs3	Significant	***	3	89122487	89134144	+	4823	protein_coding	thrombospondin 3 [Source:MGI Symbol;Acc:MGI:98739]	-
Rsad2	9264.43	-1.74671	0.081029	7.31e-104	1.92e-101	Rsad2	Significant	***	12	26492745	26506451	-	4335	protein_coding	radical S-adenosyl methionine domain containing 2 [Source:MGI Symbol;Acc:MGI:1929628]	-
B130034C11Rik	7.67486	-1.7491	0.95202	0.0070476	0.0151147	B130034C11Rik	Significant	*	16	87292823	87309969	+	4790	lncRNA	RIKEN cDNA B130034C11 gene [Source:MGI Symbol;Acc:MGI:3041186]	-
Gm16754	26.0845	-1.7496	0.49682	6.29e-05	0.00020195	Gm16754	Significant	***	9	21136637	21144429	+	2728	lncRNA	predicted gene, 16754 [Source:MGI Symbol;Acc:MGI:4439678]	-
Ppp1r10	1187.17	-1.75217	0.12654	2.09e-44	1.02e-42	Ppp1r10	Significant	***	17	36227326	36243175	+	5623	protein_coding	protein phosphatase 1, regulatory subunit 10 [Source:MGI Symbol;Acc:MGI:1289273]	-
Smyd1	7.63539	-1.75442	0.950576	0.00697844	0.0149908	Smyd1	Significant	*	6	71190924	71299217	-	4546	protein_coding	SET and MYND domain containing 1 [Source:MGI Symbol;Acc:MGI:104790]	-
Grhl1	23.2063	-1.7551	0.530746	0.000133856	0.000403947	Grhl1	Significant	***	12	24622282	24667390	+	5539	protein_coding	grainyhead like transcription factor 1 [Source:MGI Symbol;Acc:MGI:2182540]	CP2
Slco3a1	182.341	-1.75542	0.218357	1.49e-16	1.77e-15	Slco3a1	Significant	***	7	73925167	74204528	-	8474	protein_coding	solute carrier organic anion transporter family, member 3a1 [Source:MGI Symbol;Acc:MGI:1351867]	-
Plcd4	17.0794	-1.75649	0.619788	0.0006131	0.00165333	Plcd4	Significant	**	1	74582047	74606953	+	7045	protein_coding	phospholipase C, delta 4 [Source:MGI Symbol;Acc:MGI:107469]	-
Gm14165	7.56504	-1.75747	0.949785	0.00699214	0.0150162	Gm14165	Significant	*	2	152195535	152196486	+	952	processed_pseudogene	predicted gene 14165 [Source:MGI Symbol;Acc:MGI:3650537]	-
Etv4	596.876	-1.75806	0.14128	2.39e-36	8.81e-35	Etv4	Significant	***	11	101660568	101676197	-	3104	protein_coding	ets variant 4 [Source:MGI Symbol;Acc:MGI:99423]	ETS
Gm47694	75.6303	-1.75879	0.31712	4.65e-09	2.68e-08	Gm47694	Significant	***	14	60448423	60453868	-	5446	TEC	predicted gene, 47694 [Source:MGI Symbol;Acc:MGI:6096803]	-
Atp13a4	704.408	-1.76051	0.136133	5.06e-39	2.04e-37	Atp13a4	Significant	***	16	29214671	29363682	-	6230	protein_coding	ATPase type 13A4 [Source:MGI Symbol;Acc:MGI:1924456]	-
Zfp969	13.3621	-1.76258	0.723551	0.00181091	0.0044302	Zfp969	Significant	**	2	175484016	175495439	-	1758	protein_coding	zinc finger protein 969 [Source:MGI Symbol;Acc:MGI:3782422]	zf-C2H2
Gipc3	35.3404	-1.76307	0.437016	7.86e-06	2.92e-05	Gipc3	Significant	***	10	81171099	81179100	-	3521	protein_coding	GIPC PDZ domain containing family, member 3 [Source:MGI Symbol;Acc:MGI:2387006]	-
Macc1	81.5674	-1.76311	0.285433	1.07e-10	7.39e-10	Macc1	Significant	***	12	119278005	119433722	+	8406	protein_coding	metastasis associated in colon cancer 1 [Source:MGI Symbol;Acc:MGI:2685113]	-
Myo1b	1233.98	-1.76664	0.100991	2.69e-69	2.91e-67	Myo1b	Significant	***	1	51788924	51955230	-	10792	protein_coding	myosin IB [Source:MGI Symbol;Acc:MGI:107752]	-
Gm48796	10.7468	-1.76693	1.082	0.00851626	0.0178617	Gm48796	Significant	*	9	27009847	27013639	+	3539	lncRNA	predicted gene, 48796 [Source:MGI Symbol;Acc:MGI:6098500]	-
Angpt1	21.4064	-1.76879	0.619309	0.000556906	0.00151525	Angpt1	Significant	**	15	42288119	42540373	-	5205	protein_coding	angiopoietin 1 [Source:MGI Symbol;Acc:MGI:108448]	-
Plscr2	372.146	-1.77005	0.150447	9.96e-33	3.08e-31	Plscr2	Significant	***	9	92157655	92179805	+	3180	protein_coding	phospholipid scramblase 2 [Source:MGI Symbol;Acc:MGI:1270860]	-
C130036L24Rik	52.2106	-1.77087	0.3889	7.67e-07	3.3e-06	C130036L24Rik	Significant	***	1	86287296	86301513	+	6437	lncRNA	RIKEN cDNA C130036L24 gene [Source:MGI Symbol;Acc:MGI:2441877]	-
Sprr2k	14.6066	-1.77122	0.639185	0.000745368	0.00197792	Sprr2k	Significant	**	3	92339889	92341232	+	637	protein_coding	small proline-rich protein 2K [Source:MGI Symbol;Acc:MGI:1330344]	-
Usp53	548.463	-1.7714	0.138873	4.83e-38	1.87e-36	Usp53	Significant	***	3	122725142	122778159	-	12572	protein_coding	ubiquitin specific peptidase 53 [Source:MGI Symbol;Acc:MGI:2139607]	-
ENSMUSG00000120109	56.1724	-1.77259	0.374625	3.22e-07	1.46e-06	ENSMUSG00000120109	Significant	***	2	170512869	170515777	-	705	lncRNA	novel transcript	-
B3gntl1	86.4627	-1.77697	0.26783	5.1e-12	4.07e-11	B3gntl1	Significant	***	11	121507023	121563979	-	3518	protein_coding	UDP-GlcNAc:betaGal beta-1,3-N-acetylglucosaminyltransferase-like 1 [Source:MGI Symbol;Acc:MGI:2441705]	-
Gfra1	89.8839	-1.77957	0.248113	1.2e-13	1.1e-12	Gfra1	Significant	***	19	58224036	58444341	-	5476	protein_coding	glial cell line derived neurotrophic factor family receptor alpha 1 [Source:MGI Symbol;Acc:MGI:1100842]	-
Lamb1	2419.71	-1.7804	0.104879	1.96e-65	1.89e-63	Lamb1	Significant	***	12	31315233	31379643	+	9917	protein_coding	laminin B1 [Source:MGI Symbol;Acc:MGI:96743]	-
Lin52	146.776	-1.78111	0.234093	4.52e-15	4.71e-14	Lin52	Significant	***	12	84498196	84592919	+	3110	protein_coding	lin-52 DREAM MuvB core complex component [Source:MGI Symbol;Acc:MGI:3045391]	-
2200002D01Rik	9.44461	-1.78167	0.851173	0.00404042	0.00917903	2200002D01Rik	Significant	**	7	28945986	28947891	-	1564	protein_coding	RIKEN cDNA 2200002D01 gene [Source:MGI Symbol;Acc:MGI:1919525]	-
A330069E16Rik	41.1156	-1.78462	0.365586	1.64e-07	7.78e-07	A330069E16Rik	Significant	***	2	91067469	91084494	+	1904	lncRNA	RIKEN cDNA A330069E16 gene [Source:NCBI gene (formerly Entrezgene);Acc:606735]	-
1700048O20Rik	169.04	-1.7865	0.23186	2.13e-15	2.3e-14	1700048O20Rik	Significant	***	9	121766289	121776082	+	2099	lncRNA	RIKEN cDNA 1700048O20 gene [Source:MGI Symbol;Acc:MGI:1920637]	-
Serpinb6b	29.4101	-1.78681	0.434775	6e-06	2.27e-05	Serpinb6b	Significant	***	13	33149192	33163050	+	2262	protein_coding	serine (or cysteine) peptidase inhibitor, clade B, member 6b [Source:MGI Symbol;Acc:MGI:894688]	-
Tlcd2	71.7142	-1.79118	0.294078	1.8e-10	1.22e-09	Tlcd2	Significant	***	11	75352541	75361725	+	1936	protein_coding	TLC domain containing 2 [Source:MGI Symbol;Acc:MGI:1917141]	-
Ccdc28a	145.028	-1.79168	0.200538	6.73e-20	1.03e-18	Ccdc28a	Significant	***	10	18089424	18110746	-	2964	protein_coding	coiled-coil domain containing 28A [Source:MGI Symbol;Acc:MGI:2443508]	-
Siglec15	14.2359	-1.79177	0.672158	0.000961875	0.00248764	Siglec15	Significant	**	18	78086829	78100610	-	1156	protein_coding	sialic acid binding Ig-like lectin 15 [Source:MGI Symbol;Acc:MGI:3646642]	-
Gm37968	8.669	-1.79217	0.909699	0.00521334	0.0115204	Gm37968	Significant	*	3	51397041	51400241	+	3201	TEC	predicted gene, 37968 [Source:MGI Symbol;Acc:MGI:5611196]	-
Castor1	764.991	-1.79347	0.122476	2.35e-49	1.39e-47	Castor1	Significant	***	11	4168225	4172409	+	1574	protein_coding	cytosolic arginine sensor for mTORC1 subunit 1 [Source:MGI Symbol;Acc:MGI:1919212]	-
H2-Ke6	6.87689	-1.7937	0.987809	0.00728363	0.0155575	H2-Ke6	Significant	*	17	34245007	34247034	-	1643	protein_coding	H2-K region expressed gene 6 [Source:MGI Symbol;Acc:MGI:95911]	-
Adm2	420.083	-1.79434	0.141874	1.87e-37	7.17e-36	Adm2	Significant	***	15	89206923	89208934	+	1298	protein_coding	adrenomedullin 2 [Source:MGI Symbol;Acc:MGI:2675256]	-
Slc16a4	17.1843	-1.79637	0.781811	0.00228836	0.00547189	Slc16a4	Significant	**	3	107198546	107219431	+	3879	protein_coding	solute carrier family 16 (monocarboxylic acid transporters), member 4 [Source:MGI Symbol;Acc:MGI:2385183]	-
Vsir	14.6208	-1.79786	0.704782	0.00126612	0.00319903	Vsir	Significant	**	10	60182630	60208463	+	5014	protein_coding	V-set immunoregulatory receptor [Source:MGI Symbol;Acc:MGI:1921298]	-
Nphs2	4.66634	-1.79795	1.39414	0.0156918	0.0310085	Nphs2	Significant	*	1	156138297	156155605	+	3116	protein_coding	nephrosis 2, podocin [Source:MGI Symbol;Acc:MGI:2157018]	-
Ifit1bl2	18.8192	-1.79844	0.559812	0.000179747	0.00053077	Ifit1bl2	Significant	***	19	34594449	34618143	-	3367	protein_coding	interferon induced protein with tetratricopeptide repeats 1B like 2 [Source:MGI Symbol;Acc:MGI:2148249]	-
Hecw2	36.9044	-1.80169	0.420505	2.73e-06	1.09e-05	Hecw2	Significant	***	1	53846035	54234327	-	12947	protein_coding	HECT, C2 and WW domain containing E3 ubiquitin protein ligase 2 [Source:MGI Symbol;Acc:MGI:2685817]	-
Galr2	10.087	-1.80261	0.776947	0.00243771	0.00579829	Galr2	Significant	**	11	116171765	116174764	+	2456	protein_coding	galanin receptor 2 [Source:MGI Symbol;Acc:MGI:1337018]	-
Kcnj14	18.6766	-1.80296	0.561493	0.000184545	0.000544632	Kcnj14	Significant	***	7	45465884	45474206	-	2717	protein_coding	potassium inwardly-rectifying channel, subfamily J, member 14 [Source:MGI Symbol;Acc:MGI:2384820]	-
Slc5a5	9.29823	-1.80471	0.832382	0.00348571	0.00802389	Slc5a5	Significant	**	8	71335533	71345401	-	2928	protein_coding	solute carrier family 5 (sodium iodide symporter), member 5 [Source:MGI Symbol;Acc:MGI:2149330]	-
C130083M11Rik	9.39259	-1.80639	0.833317	0.00343736	0.00792415	C130083M11Rik	Significant	**	5	52357326	52373776	-	2072	lncRNA	RIKEN cDNA C130083M11 gene [Source:MGI Symbol;Acc:MGI:3041216]	-
Prdm9	50.858	-1.80653	0.403004	1.08e-06	4.56e-06	Prdm9	Significant	***	17	15763341	15784616	-	4308	protein_coding	PR domain containing 9 [Source:MGI Symbol;Acc:MGI:2384854]	zf-C2H2
ENSMUSG00000120131	6.33784	-1.80672	1.11919	0.00978487	0.020272	ENSMUSG00000120131	Significant	*	8	84917971	84919349	-	1379	lncRNA	novel transcript	-
Asb4	20.5274	-1.80858	0.548951	0.000134757	0.000406279	Asb4	Significant	***	6	5383386	5433022	+	3932	protein_coding	ankyrin repeat and SOCS box-containing 4 [Source:MGI Symbol;Acc:MGI:1929751]	-
Apol7a	28.4595	-1.80973	0.460113	1.21e-05	4.36e-05	Apol7a	Significant	***	15	77272419	77283310	-	3029	protein_coding	apolipoprotein L 7a [Source:MGI Symbol;Acc:MGI:1923011]	-
Slc52a3	29.1606	-1.813	0.441347	5.84e-06	2.21e-05	Slc52a3	Significant	***	2	151838431	151851178	+	2767	protein_coding	solute carrier protein family 52, member 3 [Source:MGI Symbol;Acc:MGI:1916948]	-
Gm11454	16.649	-1.81426	0.630766	0.000518223	0.00141831	Gm11454	Significant	**	2	162964526	162988273	+	5309	lncRNA	predicted gene 11454 [Source:MGI Symbol;Acc:MGI:3650530]	-
Gm16310	22.1033	-1.81482	0.540657	0.000109047	0.000335034	Gm16310	Significant	***	16	91891456	91893378	+	960	lncRNA	predicted gene 16310 [Source:MGI Symbol;Acc:MGI:3826522]	-
Srcin1	7.51973	-1.81797	1.09714	0.00854493	0.0179171	Srcin1	Significant	*	11	97400166	97467012	-	10980	protein_coding	SRC kinase signaling inhibitor 1 [Source:MGI Symbol;Acc:MGI:1933179]	-
Gm38124	67.3353	-1.81855	0.305285	3.99e-10	2.6e-09	Gm38124	Significant	***	3	45224422	45227002	-	2581	TEC	predicted gene, 38124 [Source:MGI Symbol;Acc:MGI:5611352]	-
Siglecg	7.86781	-1.81907	0.95925	0.00599802	0.0130751	Siglecg	Significant	*	7	43057628	43067782	+	4806	protein_coding	sialic acid binding Ig-like lectin G [Source:MGI Symbol;Acc:MGI:2443630]	-
Slfn2	36.2512	-1.81987	0.385568	3.59e-07	1.62e-06	Slfn2	Significant	***	11	82955938	82961504	+	1664	protein_coding	schlafen 2 [Source:MGI Symbol;Acc:MGI:1313258]	-
Kcnk2	14.2151	-1.82168	0.664866	0.000782036	0.00206619	Kcnk2	Significant	**	1	188940127	189134470	-	4943	protein_coding	potassium channel, subfamily K, member 2 [Source:MGI Symbol;Acc:MGI:109366]	-
Pecam1	7.20888	-1.83062	1.02079	0.00708185	0.0151737	Pecam1	Significant	*	11	106545043	106641454	-	6228	protein_coding	platelet/endothelial cell adhesion molecule 1 [Source:MGI Symbol;Acc:MGI:97537]	-
Gng3	23.3051	-1.83385	0.591878	0.000238197	0.000690453	Gng3	Significant	***	19	8814297	8816558	-	1643	protein_coding	guanine nucleotide binding protein (G protein), gamma 3 [Source:MGI Symbol;Acc:MGI:102704]	-
Gm37145	66.9852	-1.83399	0.317304	1.09e-09	6.72e-09	Gm37145	Significant	***	1	172215801	172218556	-	2756	TEC	predicted gene, 37145 [Source:MGI Symbol;Acc:MGI:5610373]	-
2900076A07Rik	25.3734	-1.83447	0.468344	1.3e-05	4.65e-05	2900076A07Rik	Significant	***	7	81173264	81181254	+	3478	lncRNA	RIKEN cDNA 2900076A07 gene [Source:MGI Symbol;Acc:MGI:1920242]	-
Atp1a2	21.5795	-1.83531	0.518552	5.49e-05	0.000178236	Atp1a2	Significant	***	1	172099276	172125631	-	7038	protein_coding	ATPase, Na+/K+ transporting, alpha 2 polypeptide [Source:MGI Symbol;Acc:MGI:88106]	-
Phyhip	5.55622	-1.83746	1.22277	0.0114702	0.0234074	Phyhip	Significant	*	14	70694916	70706272	+	2910	protein_coding	phytanoyl-CoA hydroxylase interacting protein [Source:MGI Symbol;Acc:MGI:1860417]	-
Creb3l4	12.1732	-1.83931	0.765282	0.00185775	0.00453423	Creb3l4	Significant	**	3	90144807	90150819	-	1679	protein_coding	cAMP responsive element binding protein 3-like 4 [Source:MGI Symbol;Acc:MGI:1916603]	TF_bZIP
Elavl2	349.166	-1.83934	0.163667	3.98e-30	1.08e-28	Elavl2	Significant	***	4	91139000	91289022	-	8313	protein_coding	ELAV like RNA binding protein 1 [Source:MGI Symbol;Acc:MGI:1100887]	-
Gbp3	673.398	-1.84146	0.119529	2.29e-54	1.55e-52	Gbp3	Significant	***	3	142265787	142278970	+	3265	protein_coding	guanylate binding protein 3 [Source:MGI Symbol;Acc:MGI:1926263]	-
Pxmp2	121.505	-1.84306	0.237724	1.35e-15	1.48e-14	Pxmp2	Significant	***	5	110422148	110434052	-	1200	protein_coding	peroxisomal membrane protein 2 [Source:MGI Symbol;Acc:MGI:107487]	-
Gpr35	8.62009	-1.84379	0.868153	0.00376086	0.00859959	Gpr35	Significant	**	1	92878587	92914113	+	4839	protein_coding	G protein-coupled receptor 35 [Source:MGI Symbol;Acc:MGI:1929509]	-
C78283	349.874	-1.8442	0.143005	7.49e-39	3.01e-37	C78283	Significant	***	5	74103674	74106678	+	3005	lncRNA	expressed sequence C78283 [Source:MGI Symbol;Acc:MGI:2141303]	-
Itga2b	102.749	-1.84424	0.246332	1.09e-14	1.09e-13	Itga2b	Significant	***	11	102344123	102360948	-	5454	protein_coding	integrin alpha 2b [Source:MGI Symbol;Acc:MGI:96601]	-
Setd6	288.754	-1.84655	0.158955	5.3e-32	1.58e-30	Setd6	Significant	***	8	96442509	96445638	+	1903	protein_coding	SET domain containing 6 [Source:MGI Symbol;Acc:MGI:1913333]	-
Hilpda	661.356	-1.8477	0.140386	2.05e-40	8.76e-39	Hilpda	Significant	***	6	29272487	29275445	+	1103	protein_coding	hypoxia inducible lipid droplet associated [Source:MGI Symbol;Acc:MGI:1916823]	-
Cldn18	9.61183	-1.84853	0.860791	0.00346135	0.00797246	Cldn18	Significant	**	9	99571514	99599320	-	4456	protein_coding	claudin 18 [Source:MGI Symbol;Acc:MGI:1929209]	-
Amn	11.4713	-1.85077	0.7923	0.00216164	0.00519326	Amn	Significant	**	12	111237529	111242860	+	1843	protein_coding	amnionless [Source:MGI Symbol;Acc:MGI:1934943]	-
Gm7972	4.74129	-1.85145	1.39349	0.0145165	0.0289431	Gm7972	Significant	*	9	75375855	75393963	+	3280	transcribed_unprocessed_pseudogene	predicted gene 7972 [Source:MGI Symbol;Acc:MGI:3647337]	-
Tmem253	10.7167	-1.8561	0.868485	0.00341464	0.00787751	Tmem253	Significant	**	14	52253115	52257251	+	1808	protein_coding	transmembrane protein 253 [Source:MGI Symbol;Acc:MGI:3588246]	-
Tfcp2l1	11.237	-1.85746	0.748605	0.00154168	0.0038285	Tfcp2l1	Significant	**	1	118555675	118612898	+	9438	protein_coding	transcription factor CP2-like 1 [Source:MGI Symbol;Acc:MGI:2444691]	CP2
Gal3st1	7.79352	-1.85779	0.907794	0.00446471	0.0100432	Gal3st1	Significant	*	11	3933636	3949326	+	2041	protein_coding	galactose-3-O-sulfotransferase 1 [Source:MGI Symbol;Acc:MGI:1858277]	-
Vil1	28.9016	-1.85975	0.495739	2.31e-05	7.97e-05	Vil1	Significant	***	1	74448535	74474718	+	3551	protein_coding	villin 1 [Source:MGI Symbol;Acc:MGI:98930]	-
Lrch2	282.281	-1.86002	0.187486	5.03e-24	9.82e-23	Lrch2	Significant	***	X	146253371	146337077	-	6420	protein_coding	leucine-rich repeats and calponin homology (CH) domain containing 2 [Source:MGI Symbol;Acc:MGI:2147870]	-
Xlr4e-ps	4.83531	-1.86175	1.45172	0.0149745	0.0297511	Xlr4e-ps	Significant	*	X	73988569	73995650	+	648	unprocessed_pseudogene	X-linked lymphocyte-regulated 4E, pseudogene [Source:MGI Symbol;Acc:MGI:3574182]	-
Plppr2	122.217	-1.86545	0.244614	3.6e-15	3.79e-14	Plppr2	Significant	***	9	21848329	21860203	+	2750	protein_coding	phospholipid phosphatase related 2 [Source:MGI Symbol;Acc:MGI:2384575]	-
Btc	154.636	-1.87042	0.200984	2.03e-21	3.43e-20	Btc	Significant	***	5	91505120	91550853	-	4520	protein_coding	betacellulin, epidermal growth factor family member [Source:MGI Symbol;Acc:MGI:99439]	-
Gng8	22.2692	-1.87412	0.549951	8.39e-05	0.000263593	Gng8	Significant	***	7	16625711	16629361	+	1522	protein_coding	guanine nucleotide binding protein (G protein), gamma 8 [Source:MGI Symbol;Acc:MGI:109163]	-
Gm47518	11.2439	-1.87446	0.743682	0.00138916	0.00347874	Gm47518	Significant	**	12	69161788	69167121	-	1739	lncRNA	predicted gene, 47518 [Source:MGI Symbol;Acc:MGI:6096513]	-
Rasa4	183.617	-1.87755	0.202	2.31e-21	3.88e-20	Rasa4	Significant	***	5	136112770	136140714	+	7485	protein_coding	RAS p21 protein activator 4 [Source:MGI Symbol;Acc:MGI:1858600]	-
Cda	540.477	-1.87955	0.14088	1.92e-41	8.5e-40	Cda	Significant	***	4	138065735	138095303	-	1035	protein_coding	cytidine deaminase [Source:MGI Symbol;Acc:MGI:1919519]	-
Gm35066	44.2768	-1.88218	0.392657	2.35e-07	1.09e-06	Gm35066	Significant	***	3	144677885	144688321	+	2074	lncRNA	predicted gene, 35066 [Source:MGI Symbol;Acc:MGI:5594225]	-
Pcsk4	166.936	-1.88339	0.228064	2.13e-17	2.72e-16	Pcsk4	Significant	***	10	80157117	80165332	-	2958	protein_coding	proprotein convertase subtilisin/kexin type 4 [Source:MGI Symbol;Acc:MGI:97514]	-
Gatm	721.675	-1.88437	0.125072	3.8e-52	2.4e-50	Gatm	Significant	***	2	122424948	122441784	-	3001	protein_coding	glycine amidinotransferase (L-arginine:glycine amidinotransferase) [Source:MGI Symbol;Acc:MGI:1914342]	-
Gls2	432.07	-1.88631	0.14524	2.14e-39	8.76e-38	Gls2	Significant	***	10	128030326	128045873	+	3474	protein_coding	glutaminase 2 (liver, mitochondrial) [Source:MGI Symbol;Acc:MGI:2143539]	-
Slc27a3	22.9744	-1.88917	0.507825	2.67e-05	9.12e-05	Slc27a3	Significant	***	3	90292546	90297245	-	2569	protein_coding	solute carrier family 27 (fatty acid transporter), member 3 [Source:MGI Symbol;Acc:MGI:1347358]	-
Mctp1	6.24561	-1.89082	1.04924	0.00714248	0.0152829	Mctp1	Significant	*	13	76532259	77179929	+	8588	protein_coding	multiple C2 domains, transmembrane 1 [Source:MGI Symbol;Acc:MGI:1926021]	-
Plxna4	123.422	-1.89111	0.281755	2.72e-12	2.22e-11	Plxna4	Significant	***	6	32121203	32565127	-	14103	protein_coding	plexin A4 [Source:MGI Symbol;Acc:MGI:2179061]	-
Klf11	174.842	-1.89381	0.201535	8.04e-22	1.38e-20	Klf11	Significant	***	12	24701273	24712788	+	4340	protein_coding	Kruppel-like factor 11 [Source:MGI Symbol;Acc:MGI:2653368]	zf-C2H2
Klk6	4.98713	-1.89771	1.478	0.0143073	0.0285712	Klk6	Significant	*	7	43473923	43481454	+	1513	protein_coding	kallikrein related-peptidase 6 [Source:MGI Symbol;Acc:MGI:1343166]	-
P2rx5	12.1815	-1.90014	0.848089	0.00249193	0.00591479	P2rx5	Significant	**	11	73051247	73063511	+	2395	protein_coding	purinergic receptor P2X, ligand-gated ion channel, 5 [Source:MGI Symbol;Acc:MGI:2137026]	-
H2-Eb1	29.3537	-1.90034	0.482651	1.08e-05	3.9e-05	H2-Eb1	Significant	***	17	34524841	34535648	+	1944	protein_coding	histocompatibility 2, class II antigen E beta [Source:MGI Symbol;Acc:MGI:95901]	-
F7	8.35067	-1.90091	0.960211	0.00463393	0.0103692	F7	Significant	*	8	13076034	13085809	+	1859	protein_coding	coagulation factor VII [Source:MGI Symbol;Acc:MGI:109325]	-
Mroh2a	508.49	-1.90094	0.135363	1.21e-45	6.25e-44	Mroh2a	Significant	***	1	88154708	88190011	+	8492	protein_coding	maestro heat-like repeat family member 2A [Source:MGI Symbol;Acc:MGI:3705228]	-
Tacr2	10.0144	-1.90265	0.850309	0.00264298	0.00623394	Tacr2	Significant	**	10	62088217	62101769	+	2258	protein_coding	tachykinin receptor 2 [Source:MGI Symbol;Acc:MGI:98477]	-
Dtl	1154.78	-1.90276	0.112791	1.12e-64	1.03e-62	Dtl	Significant	***	1	191269468	191307656	-	13709	protein_coding	denticleless E3 ubiquitin protein ligase [Source:MGI Symbol;Acc:MGI:1924093]	-
Thpo	5.61819	-1.90827	1.20642	0.00993384	0.020551	Thpo	Significant	*	16	20543204	20553261	-	2628	protein_coding	thrombopoietin [Source:MGI Symbol;Acc:MGI:101875]	-
Hcfc1r1	992.315	-1.91182	0.163857	2.59e-32	7.87e-31	Hcfc1r1	Significant	***	17	23892570	23894201	+	958	protein_coding	host cell factor C1 regulator 1 (XPO1-dependent) [Source:MGI Symbol;Acc:MGI:2663619]	-
Cabp4	7.24468	-1.91274	0.966871	0.00488235	0.0108632	Cabp4	Significant	*	19	4185422	4194032	-	3518	protein_coding	calcium binding protein 4 [Source:MGI Symbol;Acc:MGI:1920910]	-
Zbtb32	39.8132	-1.91401	0.396616	1.98e-07	9.28e-07	Zbtb32	Significant	***	7	30289106	30298334	-	2357	protein_coding	zinc finger and BTB domain containing 32 [Source:MGI Symbol;Acc:MGI:1891838]	ZBTB
ENSMUSG00000119977	218.802	-1.91705	0.194611	1.01e-23	1.93e-22	ENSMUSG00000119977	Significant	***	18	36691796	36693321	-	1526	lncRNA	novel transcript, antisense to Ankhd1	-
AV356131	70.3396	-1.91764	0.329631	8.08e-10	5.08e-09	AV356131	Significant	***	7	116042777	116043561	+	785	lncRNA	expressed sequence AV356131 [Source:MGI Symbol;Acc:MGI:2142184]	-
ENSMUSG00000120975	114.063	-1.92152	0.296802	1.32e-11	1.01e-10	ENSMUSG00000120975	Significant	***	13	120252771	120253225	+	455	lncRNA	novel transcript	-
Gdf15	963.449	-1.92181	0.131746	4.81e-49	2.81e-47	Gdf15	Significant	***	8	71082043	71085106	-	1852	protein_coding	growth differentiation factor 15 [Source:MGI Symbol;Acc:MGI:1346047]	-
Myh10	25.1102	-1.92197	0.513223	2.37e-05	8.17e-05	Myh10	Significant	***	11	68582385	68707458	+	10458	protein_coding	myosin, heavy polypeptide 10, non-muscle [Source:MGI Symbol;Acc:MGI:1930780]	-
Vipr2	12.6476	-1.9317	0.739076	0.00100142	0.00257892	Vipr2	Significant	**	12	116041346	116109881	+	4463	protein_coding	vasoactive intestinal peptide receptor 2 [Source:MGI Symbol;Acc:MGI:107166]	-
B230216N24Rik	10.6637	-1.93344	0.765294	0.00132713	0.00333663	B230216N24Rik	Significant	**	1	97958839	97985405	-	6412	lncRNA	RIKEN cDNA B230216N24 gene [Source:MGI Symbol;Acc:MGI:1925853]	-
Slc51a	22.7789	-1.93711	0.534365	3.71e-05	0.000123829	Slc51a	Significant	***	16	32293322	32306697	-	3198	protein_coding	solute carrier family 51, alpha subunit [Source:MGI Symbol;Acc:MGI:2146634]	-
Spocd1	6.52809	-1.93822	1.09366	0.0070603	0.0151323	Spocd1	Significant	*	4	129823042	129850908	+	3223	protein_coding	SPOC domain containing 1 [Source:MGI Symbol;Acc:MGI:3652045]	-
Gm44249	8.44419	-1.93934	0.967216	0.00432357	0.00975491	Gm44249	Significant	**	6	92121470	92123274	-	1805	TEC	predicted gene, 44249 [Source:MGI Symbol;Acc:MGI:5690641]	-
Ripor3	9.45206	-1.94081	0.92043	0.00338934	0.00782258	Ripor3	Significant	**	2	167822084	167852538	-	4244	protein_coding	RIPOR family member 3 [Source:MGI Symbol;Acc:MGI:1916803]	-
1700088E04Rik	15.0488	-1.94122	0.640742	0.000298435	0.000853622	1700088E04Rik	Significant	***	15	79013549	79025453	-	5292	protein_coding	RIKEN cDNA 1700088E04 gene [Source:MGI Symbol;Acc:MGI:1920774]	-
Lcp1	109.115	-1.95076	0.244444	2.06e-16	2.42e-15	Lcp1	Significant	***	14	75368541	75468282	+	9504	protein_coding	lymphocyte cytosolic protein 1 [Source:MGI Symbol;Acc:MGI:104808]	-
Stab2	8.64215	-1.95124	0.97171	0.00415704	0.00941417	Stab2	Significant	**	10	86677062	86843889	-	8757	protein_coding	stabilin 2 [Source:MGI Symbol;Acc:MGI:2178743]	-
Gkn1	7.98771	-1.95152	1.09114	0.00614661	0.0133676	Gkn1	Significant	*	6	87322632	87327924	-	1250	protein_coding	gastrokine 1 [Source:MGI Symbol;Acc:MGI:1913533]	-
Platr14	37.5203	-1.95325	0.404287	1.83e-07	8.61e-07	Platr14	Significant	***	2	104389493	104401774	+	2231	lncRNA	pluripotency associated transcript 14 [Source:MGI Symbol;Acc:MGI:1922209]	-
Zfp521	12.6445	-1.95364	0.717257	0.000739754	0.00196401	Zfp521	Significant	**	18	13820070	14105844	-	7030	protein_coding	zinc finger protein 521 [Source:MGI Symbol;Acc:MGI:95459]	zf-C2H2
E330020D12Rik	26.4437	-1.95417	0.502397	1.29e-05	4.63e-05	E330020D12Rik	Significant	***	1	153280573	153289981	-	2897	lncRNA	Riken cDNA E330020D12 gene [Source:MGI Symbol;Acc:MGI:3761270]	-
Slc13a1	4.93197	-1.95479	1.38659	0.0123048	0.0249365	Slc13a1	Significant	*	6	24088282	24168091	-	7728	protein_coding	solute carrier family 13 (sodium/sulfate symporters), member 1 [Source:MGI Symbol;Acc:MGI:1859937]	-
Gm43162	9.43689	-1.9582	1.12644	0.00628506	0.0136368	Gm43162	Significant	*	3	138682073	138683842	-	1770	TEC	predicted gene 43162 [Source:MGI Symbol;Acc:MGI:5663299]	-
Myh3	7.50404	-1.95852	0.986364	0.00456609	0.0102421	Myh3	Significant	*	11	66969126	66993117	+	6057	protein_coding	myosin, heavy polypeptide 3, skeletal muscle, embryonic [Source:MGI Symbol;Acc:MGI:1339709]	-
Hapln4	4.38928	-1.95967	1.80614	0.0165678	0.0325644	Hapln4	Significant	*	8	70536107	70543512	+	3924	protein_coding	hyaluronan and proteoglycan link protein 4 [Source:MGI Symbol;Acc:MGI:2679531]	-
Cep126	52.4172	-1.96415	0.351585	3.17e-09	1.86e-08	Cep126	Significant	***	9	8076462	8134295	-	5752	protein_coding	centrosomal protein 126 [Source:MGI Symbol;Acc:MGI:2680221]	-
Lag3	8.18169	-1.96509	0.884408	0.00282443	0.00662629	Lag3	Significant	**	6	124881324	124888668	-	2109	protein_coding	lymphocyte-activation gene 3 [Source:MGI Symbol;Acc:MGI:106588]	-
Rac3	15.3922	-1.9651	0.665227	0.000364391	0.00102629	Rac3	Significant	**	11	120612296	120614795	+	1293	protein_coding	Rac family small GTPase 3 [Source:MGI Symbol;Acc:MGI:2180784]	-
Dynlt4	8.58932	-1.96793	0.999547	0.00454448	0.0102023	Dynlt4	Significant	*	4	116983991	116985935	+	1111	protein_coding	dynein light chain Tctex-type 4 [Source:MGI Symbol;Acc:MGI:3045358]	-
Lyrm9	127.888	-1.96919	0.253079	9.75e-16	1.08e-14	Lyrm9	Significant	***	11	78717410	78737696	+	8146	protein_coding	LYR motif containing 9 [Source:MGI Symbol;Acc:MGI:1913524]	-
Hpdl	226.343	-1.97228	0.173272	7.41e-31	2.09e-29	Hpdl	Significant	***	4	116677101	116678904	-	1804	protein_coding	4-hydroxyphenylpyruvate dioxygenase-like [Source:MGI Symbol;Acc:MGI:2444646]	-
Zfp980	10.2693	-1.975	0.843554	0.001992	0.00482561	Zfp980	Significant	**	4	145397255	145431011	+	4006	protein_coding	zinc finger protein 980 [Source:MGI Symbol;Acc:MGI:3712454]	zf-C2H2
Vamp1	98.2377	-1.98177	0.261309	4.88e-15	5.07e-14	Vamp1	Significant	***	6	125192514	125222927	+	10167	protein_coding	vesicle-associated membrane protein 1 [Source:MGI Symbol;Acc:MGI:1313276]	-
Stkld1	9.44539	-1.98278	0.894245	0.00265614	0.00626123	Stkld1	Significant	**	2	26824059	26843508	+	2191	protein_coding	serine/threonine kinase-like domain containing 1 [Source:MGI Symbol;Acc:MGI:2685557]	-
Pla2g1b	8.81658	-1.98294	0.985485	0.00400419	0.00910195	Pla2g1b	Significant	**	5	115604321	115612781	+	713	protein_coding	phospholipase A2, group IB, pancreas [Source:MGI Symbol;Acc:MGI:101842]	-
Myo1g	17.1367	-1.98577	0.59653	0.000106837	0.00032895	Myo1g	Significant	***	11	6456548	6470965	-	6957	protein_coding	myosin IG [Source:MGI Symbol;Acc:MGI:1927091]	-
Gpr85	21.4444	-1.98579	0.550424	3.91e-05	0.000129824	Gpr85	Significant	***	6	13834457	13839941	-	4083	protein_coding	G protein-coupled receptor 85 [Source:MGI Symbol;Acc:MGI:1927851]	-
ENSMUSG00000120051	19.1962	-1.98797	0.596392	0.000101126	0.00031283	ENSMUSG00000120051	Significant	***	12	104718413	104719045	+	633	lncRNA	novel transcript	-
Msh5	34.8919	-1.9881	0.437191	6.98e-07	3.01e-06	Msh5	Significant	***	17	35247581	35265721	-	5526	protein_coding	mutS homolog 5 [Source:MGI Symbol;Acc:MGI:1329021]	-
Clca4a	9.35533	-1.994	0.858949	0.00210912	0.00507635	Clca4a	Significant	**	3	144658241	144680806	-	3004	protein_coding	chloride channel accessory 4A [Source:MGI Symbol;Acc:MGI:2139744]	-
Tmem220	41.6552	-1.99552	0.380519	2.13e-08	1.13e-07	Tmem220	Significant	***	11	66915980	66926138	+	1669	protein_coding	transmembrane protein 220 [Source:MGI Symbol;Acc:MGI:2443691]	-
Xrcc5	772.758	-2.00013	0.11883	1.99e-64	1.81e-62	Xrcc5	Significant	***	1	72346586	72434111	+	2549	protein_coding	X-ray repair complementing defective repair in Chinese hamster cells 5 [Source:MGI Symbol;Acc:MGI:104517]	-
Rftn1	91.07	-2.00092	0.288664	5.71e-13	4.95e-12	Rftn1	Significant	***	17	50299285	50497702	-	4504	protein_coding	raftlin lipid raft linker 1 [Source:MGI Symbol;Acc:MGI:1923688]	-
Cyp1b1	17.74	-2.00215	0.638641	0.000193172	0.000568179	Cyp1b1	Significant	***	17	80008966	80022490	-	5840	protein_coding	cytochrome P450, family 1, subfamily b, polypeptide 1 [Source:MGI Symbol;Acc:MGI:88590]	-
Mettl7b	16.3724	-2.00254	0.615099	0.000136858	0.000412298	Mettl7b	Significant	***	10	128794143	128796857	-	1230	protein_coding	methyltransferase like 7B [Source:MGI Symbol;Acc:MGI:1918914]	-
Gm27184	5.006	-2.00333	1.35338	0.0109562	0.0224718	Gm27184	Significant	*	1	119447820	119454089	-	607	lncRNA	predicted gene 27184 [Source:MGI Symbol;Acc:MGI:5521027]	-
Dusp13	10.1173	-2.00568	0.797175	0.00131643	0.00331343	Dusp13	Significant	**	14	21783462	21801249	-	2744	protein_coding	dual specificity phosphatase 13 [Source:MGI Symbol;Acc:MGI:1351599]	-
Kyat3	308.468	-2.00869	0.152355	1.49e-40	6.36e-39	Kyat3	Significant	***	3	142406812	142452631	+	9518	protein_coding	kynurenine aminotransferase 3 [Source:MGI Symbol;Acc:MGI:2677849]	-
Dnai2	13.0923	-2.009	0.751987	0.000816576	0.00214882	Dnai2	Significant	**	11	114618234	114648715	+	4568	protein_coding	dynein axonemal intermediate chain 2 [Source:MGI Symbol;Acc:MGI:2685574]	-
Gm11884	31.8644	-2.01124	0.461692	1.64e-06	6.79e-06	Gm11884	Significant	***	4	23260784	23392503	+	641	lncRNA	predicted gene 11884 [Source:MGI Symbol;Acc:MGI:3651157]	-
Jam2	6.87618	-2.0122	1.10923	0.00608461	0.0132474	Jam2	Significant	*	16	84571011	84622816	+	6045	protein_coding	junction adhesion molecule 2 [Source:MGI Symbol;Acc:MGI:1933820]	-
Tnik	26.0465	-2.01322	0.553646	3.22e-05	0.00010827	Tnik	Significant	***	3	28317363	28730007	+	19282	protein_coding	TRAF2 and NCK interacting kinase [Source:MGI Symbol;Acc:MGI:1916264]	-
Tmem45a	8.80226	-2.01577	0.945896	0.00310653	0.0072152	Tmem45a	Significant	**	16	56625524	56706529	-	3129	protein_coding	transmembrane protein 45a [Source:MGI Symbol;Acc:MGI:1913122]	-
Sgsm1	800.311	-2.01733	0.132486	3.25e-53	2.13e-51	Sgsm1	Significant	***	5	113391086	113458652	-	7466	protein_coding	small G protein signaling modulator 1 [Source:MGI Symbol;Acc:MGI:107320]	-
Nlrp4e	59.0742	-2.01808	0.337926	3.18e-10	2.09e-09	Nlrp4e	Significant	***	7	23000617	23061702	+	3400	protein_coding	NLR family, pyrin domain containing 4E [Source:MGI Symbol;Acc:MGI:3056600]	-
1700113B09Rik	11.306	-2.02265	0.783181	0.00104858	0.0026929	1700113B09Rik	Significant	**	10	71016866	71040317	+	1078	lncRNA	RIKEN cDNA 1700113B09 gene [Source:MGI Symbol;Acc:MGI:1925888]	-
Gm10644	11.3278	-2.02734	0.804729	0.00124082	0.00313912	Gm10644	Significant	**	8	84658958	84681972	-	2936	lncRNA	predicted gene 10644 [Source:MGI Symbol;Acc:MGI:3704314]	-
Acad10	176.924	-2.0285	0.192958	1.02e-26	2.26e-25	Acad10	Significant	***	5	121759089	121798577	-	6068	protein_coding	acyl-Coenzyme A dehydrogenase family, member 10 [Source:MGI Symbol;Acc:MGI:1919235]	-
Platr4	8.50646	-2.03567	0.914727	0.0026557	0.00626113	Platr4	Significant	**	3	41415560	41447628	-	3709	lncRNA	pluripotency associated transcript 4 [Source:MGI Symbol;Acc:MGI:1925956]	-
Lonrf3	722.997	-2.03719	0.116795	5.29e-69	5.68e-67	Lonrf3	Significant	***	X	35592006	35625994	+	3812	protein_coding	LON peptidase N-terminal domain and ring finger 3 [Source:MGI Symbol;Acc:MGI:1921615]	-
1700102P08Rik	12.3657	-2.04281	0.748695	0.000685743	0.00183387	1700102P08Rik	Significant	**	9	108270004	108288133	+	1236	protein_coding	RIKEN cDNA 1700102P08 gene [Source:MGI Symbol;Acc:MGI:2148248]	-
ENSMUSG00000120303	5.80696	-2.04589	1.15004	0.00683421	0.0147291	ENSMUSG00000120303	Significant	*	X	12754466	12862153	+	1502	lncRNA	novel transcript	-
Paip2b	2219.08	-2.04608	0.0978526	3.68e-98	8.41e-96	Paip2b	Significant	***	6	83782383	83808723	-	6335	protein_coding	poly(A) binding protein interacting protein 2B [Source:MGI Symbol;Acc:MGI:2386865]	-
Pacrg	10.415	-2.05034	0.990931	0.00323379	0.00749425	Pacrg	Significant	**	17	10621941	11059198	-	1572	protein_coding	PARK2 co-regulated [Source:MGI Symbol;Acc:MGI:1916560]	-
Armcx4	199.442	-2.05076	0.196612	2.49e-26	5.43e-25	Armcx4	Significant	***	X	133587268	133597506	+	7996	protein_coding	armadillo repeat containing, X-linked 4 [Source:MGI Symbol;Acc:MGI:2147887]	-
1810062G17Rik	22.2292	-2.05255	0.525295	1.16e-05	4.18e-05	1810062G17Rik	Significant	***	3	36530086	36536448	+	911	protein_coding	RIKEN cDNA 1810062G17 gene [Source:MGI Symbol;Acc:MGI:1919532]	-
Gm23849	4.95489	-2.05286	1.33259	0.0102156	0.0210786	Gm23849	Significant	*	11	101518192	101518382	+	191	snRNA	predicted gene, 23849 [Source:MGI Symbol;Acc:MGI:5453626]	-
Plekhb1	6.87035	-2.05303	1.08574	0.00529398	0.011675	Plekhb1	Significant	*	7	100292099	100311621	-	3713	protein_coding	pleckstrin homology domain containing, family B (evectins) member 1 [Source:MGI Symbol;Acc:MGI:1351469]	-
Stxbp6	34.2017	-2.05379	0.443118	4.47e-07	1.99e-06	Stxbp6	Significant	***	12	44899267	45121492	-	5297	protein_coding	syntaxin binding protein 6 (amisyn) [Source:MGI Symbol;Acc:MGI:2384963]	-
Magec2	6.62157	-2.05411	1.33852	0.00855767	0.017937	Magec2	Significant	*	X	61327105	61335684	+	2025	protein_coding	MAGE family member C2 [Source:MGI Symbol;Acc:MGI:1921687]	-
Gm44280	10.7792	-2.05617	0.854252	0.00158457	0.00392081	Gm44280	Significant	**	6	113393433	113396543	+	3111	TEC	predicted gene, 44280 [Source:MGI Symbol;Acc:MGI:5690672]	-
Slc39a4	38.8105	-2.06016	0.399478	3.19e-08	1.66e-07	Slc39a4	Significant	***	15	76496583	76501584	-	3106	protein_coding	solute carrier family 39 (zinc transporter), member 4 [Source:MGI Symbol;Acc:MGI:1919277]	-
Smim24	9.58772	-2.06152	0.839001	0.00146313	0.00364836	Smim24	Significant	**	10	81228885	81231226	+	1058	protein_coding	small integral membrane protein 24 [Source:MGI Symbol;Acc:MGI:1919523]	-
Tnf	5.09022	-2.06155	1.39074	0.0106867	0.0219675	Tnf	Significant	*	17	35418357	35420983	-	1639	protein_coding	tumor necrosis factor [Source:MGI Symbol;Acc:MGI:104798]	-
Gsta1	70.5265	-2.06306	0.394854	2.07e-08	1.1e-07	Gsta1	Significant	***	9	78137938	78149966	+	956	protein_coding	glutathione S-transferase, alpha 1 (Ya) [Source:MGI Symbol;Acc:MGI:1095417]	-
Dnah2	9.87262	-2.0644	0.877667	0.00181351	0.00443587	Dnah2	Significant	**	11	69311635	69439936	-	14968	protein_coding	dynein, axonemal, heavy chain 2 [Source:MGI Symbol;Acc:MGI:107731]	-
Nova1	34.6043	-2.06501	0.44163	3.57e-07	1.61e-06	Nova1	Significant	***	12	46741300	46865712	-	8747	protein_coding	NOVA alternative splicing regulator 1 [Source:MGI Symbol;Acc:MGI:104297]	-
Thsd7b	12.1679	-2.06892	0.706101	0.00039407	0.00110338	Thsd7b	Significant	**	1	129201039	130147015	+	12171	protein_coding	thrombospondin, type I, domain containing 7B [Source:MGI Symbol;Acc:MGI:2443925]	-
Gm4419	48.6873	-2.07195	0.404737	3.74e-08	1.93e-07	Gm4419	Significant	***	12	21467324	21471065	+	2787	lncRNA	predicted gene 4419 [Source:MGI Symbol;Acc:MGI:3782604]	-
Ccdc116	16.6485	-2.07541	0.68876	0.000271557	0.000780985	Ccdc116	Significant	***	16	16956928	16965093	-	4501	protein_coding	coiled-coil domain containing 116 [Source:MGI Symbol;Acc:MGI:1924122]	-
Gm11788	10.5651	-2.07624	0.805026	0.0010505	0.00269695	Gm11788	Significant	**	11	120380232	120383220	-	562	lncRNA	predicted gene 11788 [Source:MGI Symbol;Acc:MGI:3649943]	-
Macrod2	159.101	-2.07933	0.206459	9.63e-25	1.96e-23	Macrod2	Significant	***	2	140237229	142234886	+	10308	protein_coding	mono-ADP ribosylhydrolase 2 [Source:MGI Symbol;Acc:MGI:1920149]	-
Gm10827	9.56608	-2.08685	0.825554	0.00123278	0.0031208	Gm10827	Significant	**	10	18110801	18121767	+	2895	lncRNA	predicted gene 10827 [Source:MGI Symbol;Acc:MGI:3642321]	-
Pacc1	371.536	-2.08752	0.143384	6.78e-49	3.94e-47	Pacc1	Significant	***	1	191058109	191083111	+	2246	protein_coding	proton activated chloride channel 1 [Source:MGI Symbol;Acc:MGI:1914200]	-
Krt6a	40.7494	-2.08976	0.417212	6.62e-08	3.3e-07	Krt6a	Significant	***	15	101598345	101602742	-	2418	protein_coding	keratin 6A [Source:MGI Symbol;Acc:MGI:1100845]	-
Ggt1	191.486	-2.09387	0.191641	1.15e-28	2.86e-27	Ggt1	Significant	***	10	75397438	75422034	+	3411	protein_coding	gamma-glutamyltransferase 1 [Source:MGI Symbol;Acc:MGI:95706]	-
Fetub	46.7776	-2.0943	0.389502	9.7e-09	5.38e-08	Fetub	Significant	***	16	22737084	22758528	+	1962	protein_coding	fetuin beta [Source:MGI Symbol;Acc:MGI:1890221]	-
Oas1h	6.17911	-2.09502	1.24466	0.00740538	0.0157919	Oas1h	Significant	*	5	120999484	121011569	+	1703	protein_coding	2'-5' oligoadenylate synthetase 1H [Source:MGI Symbol;Acc:MGI:2180853]	-
Acap1	466.143	-2.09556	0.138531	1.36e-52	8.71e-51	Acap1	Significant	***	11	69772393	69786365	-	4878	protein_coding	ArfGAP with coiled-coil, ankyrin repeat and PH domains 1 [Source:MGI Symbol;Acc:MGI:2388270]	-
Ttn	21.0966	-2.09835	0.593453	4.68e-05	0.000153735	Ttn	Significant	***	2	76534324	76812891	-	117334	protein_coding	titin [Source:MGI Symbol;Acc:MGI:98864]	-
Upp1	774.307	-2.10198	0.116622	1.65e-73	2.15e-71	Upp1	Significant	***	11	9068103	9086170	+	1961	protein_coding	uridine phosphorylase 1 [Source:MGI Symbol;Acc:MGI:1097668]	-
4833417C18Rik	21.0624	-2.10531	0.558421	1.93e-05	6.74e-05	4833417C18Rik	Significant	***	11	95749664	95751870	+	1296	lncRNA	RIKEN cDNA 4833417C18 gene [Source:MGI Symbol;Acc:MGI:1921156]	-
Ano9	113.594	-2.10754	0.249625	4.26e-18	5.69e-17	Ano9	Significant	***	7	140681125	140697719	-	4410	protein_coding	anoctamin 9 [Source:MGI Symbol;Acc:MGI:1918595]	-
Selenop	66.4168	-2.1096	0.299888	2.7e-13	2.41e-12	Selenop	Significant	***	15	3298029	3309990	+	2842	protein_coding	selenoprotein P [Source:MGI Symbol;Acc:MGI:894288]	-
Chsy3	87.3485	-2.1109	0.274768	2.03e-15	2.19e-14	Chsy3	Significant	***	18	59308473	59669071	+	7228	protein_coding	chondroitin sulfate synthase 3 [Source:MGI Symbol;Acc:MGI:1926173]	-
Snap91	6.10346	-2.11335	1.15793	0.00589177	0.0128701	Snap91	Significant	*	9	86647976	86762707	-	9126	protein_coding	synaptosomal-associated protein 91 [Source:MGI Symbol;Acc:MGI:109132]	-
Strip2	54.7975	-2.114	0.3584	4.71e-10	3.04e-09	Strip2	Significant	***	6	29917011	29959680	+	8329	protein_coding	striatin interacting protein 2 [Source:MGI Symbol;Acc:MGI:2444363]	-
Gm15127	14.5744	-2.11677	0.675358	0.000192037	0.000565158	Gm15127	Significant	***	X	147446594	147486845	+	2046	protein_coding	predicted gene 15127 [Source:MGI Symbol;Acc:MGI:3711248]	-
Plekhg6	33.237	-2.11733	0.421428	6.4e-08	3.21e-07	Plekhg6	Significant	***	6	125339623	125357756	-	3299	protein_coding	pleckstrin homology domain containing, family G (with RhoGef domain) member 6 [Source:MGI Symbol;Acc:MGI:2682298]	-
Gm33973	7.02957	-2.11982	1.072	0.00435591	0.00981945	Gm33973	Significant	**	1	183295709	183296242	+	534	lncRNA	predicted gene, 33973 [Source:MGI Symbol;Acc:MGI:5593132]	-
Myrf	5.06915	-2.12107	1.29016	0.00847194	0.0177782	Myrf	Significant	*	19	10185636	10218112	-	8562	protein_coding	myelin regulatory factor [Source:MGI Symbol;Acc:MGI:2684944]	NDT80/PhoG
Adam3	138.334	-2.12108	0.223794	3.39e-22	5.96e-21	Adam3	Significant	***	8	25167241	25215868	-	2942	protein_coding	a disintegrin and metallopeptidase domain 3 (cyritestin) [Source:MGI Symbol;Acc:MGI:102518]	-
Chit1	12.034	-2.12357	0.789442	0.000718503	0.00191306	Chit1	Significant	**	1	134038980	134079278	+	1815	protein_coding	chitinase 1 (chitotriosidase) [Source:MGI Symbol;Acc:MGI:1919134]	-
Enkur	9.34147	-2.12422	0.982437	0.00269119	0.00634009	Enkur	Significant	**	2	21185542	21210176	-	1561	protein_coding	enkurin, TRPC channel interacting protein [Source:MGI Symbol;Acc:MGI:1918483]	-
4930509E16Rik	10.1116	-2.12632	0.868242	0.00138678	0.00347387	4930509E16Rik	Significant	**	9	72425532	72439140	-	1191	lncRNA	RIKEN cDNA 4930509E16 gene [Source:MGI Symbol;Acc:MGI:1922365]	-
ENSMUSG00000120138	8.04533	-2.12843	0.966858	0.00263165	0.00621372	ENSMUSG00000120138	Significant	**	15	97861207	97861998	-	792	lncRNA	novel transcript	-
Tulp2	20.1558	-2.1337	0.538552	9.14e-06	3.36e-05	Tulp2	Significant	***	7	45131301	45173056	+	3150	protein_coding	tubby-like protein 2 [Source:MGI Symbol;Acc:MGI:1861600]	Tub
5930409G06Rik	18.461	-2.13667	0.595998	3.92e-05	0.000130177	5930409G06Rik	Significant	***	3	45227859	45229402	-	1544	TEC	RIKEN cDNA 5930409G06 gene [Source:MGI Symbol;Acc:MGI:1924316]	-
Lcn2	15.9514	-2.14018	0.693125	0.000213666	0.000623695	Lcn2	Significant	***	2	32274645	32278264	-	2623	protein_coding	lipocalin 2 [Source:MGI Symbol;Acc:MGI:96757]	-
Chrnb2	29.1151	-2.14129	0.561531	1.46e-05	5.21e-05	Chrnb2	Significant	***	3	89653502	89671939	-	8380	protein_coding	cholinergic receptor, nicotinic, beta polypeptide 2 (neuronal) [Source:MGI Symbol;Acc:MGI:87891]	-
Tex52	5.22889	-2.14695	1.31105	0.00822682	0.0173376	Tex52	Significant	*	6	128352419	128362107	+	1875	protein_coding	testis expressed 52 [Source:MGI Symbol;Acc:MGI:1918399]	-
Gm13073	89.7187	-2.14828	0.268282	1.56e-16	1.85e-15	Gm13073	Significant	***	4	149864481	149865171	-	486	lncRNA	predicted gene 13073 [Source:MGI Symbol;Acc:MGI:3651721]	-
ENSMUSG00000121075	14.1307	-2.15118	0.720319	0.000291527	0.000834769	ENSMUSG00000121075	Significant	***	15	79241081	79241969	-	889	lncRNA	novel transcript, antisense to Maff	-
Gca	7.42166	-2.15884	1.13079	0.00461914	0.0103405	Gca	Significant	*	2	62494629	62524453	+	3409	protein_coding	grancalcin [Source:MGI Symbol;Acc:MGI:1918521]	-
Slc2a3	17.3039	-2.15887	0.729414	0.000309123	0.00088116	Slc2a3	Significant	***	6	122704768	122778599	-	7245	protein_coding	solute carrier family 2 (facilitated glucose transporter), member 3 [Source:MGI Symbol;Acc:MGI:95757]	-
Noxo1	25.0159	-2.16207	0.542804	7.49e-06	2.79e-05	Noxo1	Significant	***	17	24915208	24919503	+	3013	protein_coding	NADPH oxidase organizer 1 [Source:MGI Symbol;Acc:MGI:1919143]	-
Chst7	101.204	-2.16212	0.266784	6.79e-17	8.33e-16	Chst7	Significant	***	X	19925799	19963760	+	2206	protein_coding	carbohydrate (N-acetylglucosamino) sulfotransferase 7 [Source:MGI Symbol;Acc:MGI:1891767]	-
Tnfrsf21	180.655	-2.16271	0.193539	7.08e-30	1.89e-28	Tnfrsf21	Significant	***	17	43327446	43400080	+	4109	protein_coding	tumor necrosis factor receptor superfamily, member 21 [Source:MGI Symbol;Acc:MGI:2151075]	-
Neurl3	90.3762	-2.16409	0.280076	1.34e-15	1.47e-14	Neurl3	Significant	***	1	36303678	36313760	-	3217	protein_coding	neuralized E3 ubiquitin protein ligase 3 [Source:MGI Symbol;Acc:MGI:2429944]	-
Itga1	121.375	-2.16519	0.265048	4.05e-17	5.05e-16	Itga1	Significant	***	13	115089632	115238500	-	18599	protein_coding	integrin alpha 1 [Source:MGI Symbol;Acc:MGI:96599]	-
D730003I15Rik	37.9708	-2.16968	0.39639	5.57e-09	3.17e-08	D730003I15Rik	Significant	***	1	190956601	190958337	+	1737	lncRNA	RIKEN cDNA D730003I15 gene [Source:MGI Symbol;Acc:MGI:1925971]	-
Mfsd2a	444.219	-2.17238	0.15438	7e-46	3.65e-44	Mfsd2a	Significant	***	4	122840643	122854981	-	2250	protein_coding	major facilitator superfamily domain containing 2A [Source:MGI Symbol;Acc:MGI:1923824]	-
Angptl6	284.516	-2.17359	0.20689	9.23e-27	2.05e-25	Angptl6	Significant	***	9	20785104	20791023	-	1582	protein_coding	angiopoietin-like 6 [Source:MGI Symbol;Acc:MGI:1917976]	-
Pld4	6.37808	-2.17894	1.1756	0.00529801	0.0116783	Pld4	Significant	*	12	112727089	112735424	+	3462	protein_coding	phospholipase D family, member 4 [Source:MGI Symbol;Acc:MGI:2144765]	-
Gm49405	13.5443	-2.18024	0.791604	0.00056593	0.00153848	Gm49405	Significant	**	19	4050626	4055816	+	3904	protein_coding	predicted gene, 49405 [Source:MGI Symbol;Acc:MGI:6155029]	-
Tcam1	86.9659	-2.1839	0.286322	3.06e-15	3.25e-14	Tcam1	Significant	***	11	106167498	106179571	+	3752	protein_coding	testicular cell adhesion molecule 1 [Source:MGI Symbol;Acc:MGI:1923120]	-
Gm26797	8.18934	-2.18773	0.945308	0.00199648	0.00483324	Gm26797	Significant	**	9	122124935	122139994	-	4293	lncRNA	predicted gene, 26797 [Source:MGI Symbol;Acc:MGI:5477291]	-
Trim54	79.1841	-2.18825	0.295713	1.75e-14	1.74e-13	Trim54	Significant	***	5	31274056	31294974	+	1436	protein_coding	tripartite motif-containing 54 [Source:MGI Symbol;Acc:MGI:1889623]	-
Ankrd33b	7.73265	-2.18912	1.1277	0.00410122	0.00930376	Ankrd33b	Significant	**	15	31291624	31367872	-	8761	protein_coding	ankyrin repeat domain 33B [Source:MGI Symbol;Acc:MGI:1917904]	-
Prss22	15.985	-2.19117	0.649088	8.29e-05	0.000261069	Prss22	Significant	***	17	24212508	24217074	-	1324	protein_coding	protease, serine 22 [Source:MGI Symbol;Acc:MGI:1918085]	-
Hunk	235.79	-2.19461	0.182075	2.33e-34	7.8e-33	Hunk	Significant	***	16	90182901	90296441	+	8402	protein_coding	hormonally upregulated Neu-associated kinase [Source:MGI Symbol;Acc:MGI:1347352]	-
Podxl	146.678	-2.19509	0.214167	1.57e-25	3.29e-24	Podxl	Significant	***	6	31496423	31540916	-	5488	protein_coding	podocalyxin-like [Source:MGI Symbol;Acc:MGI:1351317]	-
Phf11c	34.0054	-2.19936	0.460973	2.16e-07	1.01e-06	Phf11c	Significant	***	14	59618282	59632830	-	3459	protein_coding	PHD finger protein 11C [Source:MGI Symbol;Acc:MGI:3648476]	-
Nek11	5.25812	-2.20223	1.31605	0.00776185	0.0164676	Nek11	Significant	*	9	105039355	105272723	-	4246	protein_coding	NIMA (never in mitosis gene a)-related expressed kinase 11 [Source:MGI Symbol;Acc:MGI:2442276]	-
Gm2381	20.346	-2.20362	0.61892	4.04e-05	0.00013386	Gm2381	Significant	***	7	42466253	42516658	-	4073	protein_coding	predicted gene 2381 [Source:MGI Symbol;Acc:MGI:3780549]	zf-C2H2
Laptm5	40.402	-2.20864	0.431422	3.53e-08	1.83e-07	Laptm5	Significant	***	4	130640436	130663452	+	3788	protein_coding	lysosomal-associated protein transmembrane 5 [Source:MGI Symbol;Acc:MGI:108046]	-
Cfap77	23.4027	-2.2122	0.564671	9.93e-06	3.63e-05	Cfap77	Significant	***	2	28816961	28945078	-	2624	protein_coding	cilia and flagella associated protein 77 [Source:MGI Symbol;Acc:MGI:2685669]	-
Il9r	9.36912	-2.21335	0.906465	0.00140447	0.00351262	Il9r	Significant	**	11	32137541	32150279	-	4947	protein_coding	interleukin 9 receptor [Source:MGI Symbol;Acc:MGI:96564]	-
Prokr1	60.7979	-2.21378	0.355702	5.99e-11	4.3e-10	Prokr1	Significant	***	6	87555573	87567725	-	4230	protein_coding	prokineticin receptor 1 [Source:MGI Symbol;Acc:MGI:1929676]	-
Mamdc2	21.1758	-2.21566	0.55393	7.36e-06	2.75e-05	Mamdc2	Significant	***	19	23279973	23425806	-	3458	protein_coding	MAM domain containing 2 [Source:MGI Symbol;Acc:MGI:1918988]	-
Lepr	25.6699	-2.21634	0.546742	5.52e-06	2.1e-05	Lepr	Significant	***	4	101574601	101672549	+	7049	protein_coding	leptin receptor [Source:MGI Symbol;Acc:MGI:104993]	-
Gm12279	21.7017	-2.21639	0.602123	2.46e-05	8.47e-05	Gm12279	Significant	***	11	62435063	62441867	-	2725	lncRNA	predicted gene 12279 [Source:MGI Symbol;Acc:MGI:3649630]	-
Abcc2	81.4414	-2.21804	0.282929	5.84e-16	6.61e-15	Abcc2	Significant	***	19	43770631	43829179	+	8532	protein_coding	ATP-binding cassette, sub-family C (CFTR/MRP), member 2 [Source:MGI Symbol;Acc:MGI:1352447]	-
2610528A11Rik	17.1456	-2.21863	0.622397	4.17e-05	0.000137801	2610528A11Rik	Significant	***	14	36824097	36835979	-	828	protein_coding	RIKEN cDNA 2610528A11 gene [Source:MGI Symbol;Acc:MGI:1917295]	-
ENSMUSG00000120060	18.0408	-2.21881	0.590695	2.04e-05	7.1e-05	ENSMUSG00000120060	Significant	***	10	23663304	23663990	+	687	lncRNA	novel transcript	-
Gm14968	8.32319	-2.22473	0.963601	0.00199571	0.00483212	Gm14968	Significant	**	19	6695717	6697202	+	769	lncRNA	predicted gene 14968 [Source:MGI Symbol;Acc:MGI:3705315]	-
ENSMUSG00000120575	18.2545	-2.2292	0.585918	1.65e-05	5.81e-05	ENSMUSG00000120575	Significant	***	8	46616290	46616621	-	332	lncRNA	novel transcript, antisense to Cfap97	-
Zc3h6	38.0634	-2.22959	0.480355	3.85e-07	1.73e-06	Zc3h6	Significant	***	2	128809322	128860483	+	5668	protein_coding	zinc finger CCCH type containing 6 [Source:MGI Symbol;Acc:MGI:1926001]	-
Zfr2	11.3722	-2.23039	0.793325	0.000507879	0.00139241	Zfr2	Significant	**	10	81068989	81087957	+	7483	protein_coding	zinc finger RNA binding protein 2 [Source:MGI Symbol;Acc:MGI:2143792]	-
Elovl4	1035.13	-2.23202	0.120805	3.83e-77	5.66e-75	Elovl4	Significant	***	9	83660745	83688330	-	3026	protein_coding	elongation of very long chain fatty acids (FEN1/Elo2, SUR4/Elo3, yeast)-like 4 [Source:MGI Symbol;Acc:MGI:1933331]	-
Dnaaf8	7.8532	-2.23317	1.13755	0.00387228	0.00883135	Dnaaf8	Significant	**	16	4782090	4796826	+	5846	transcribed_unitary_pseudogene	dynein axonemal assembly factor 8 [Source:MGI Symbol;Acc:MGI:1921934]	-
Gm27045	58.2786	-2.23414	0.347664	1.64e-11	1.24e-10	Gm27045	Significant	***	8	122268819	122270220	+	1402	lncRNA	predicted gene, 27045 [Source:MGI Symbol;Acc:MGI:5504160]	-
Sp8	14.5685	-2.23486	0.723127	0.000206798	0.000605294	Sp8	Significant	***	12	118810064	118816311	+	4558	protein_coding	trans-acting transcription factor 8 [Source:MGI Symbol;Acc:MGI:2443471]	zf-C2H2
Gm12089	4.68367	-2.23772	1.68751	0.0119625	0.0243302	Gm12089	Significant	*	11	29465086	29467355	+	428	lncRNA	predicted gene 12089 [Source:MGI Symbol;Acc:MGI:3650341]	-
Armcx1	200.393	-2.23884	0.18667	4.92e-34	1.62e-32	Armcx1	Significant	***	X	133618712	133622666	+	3227	protein_coding	armadillo repeat containing, X-linked 1 [Source:MGI Symbol;Acc:MGI:1925498]	-
Fermt3	8.63299	-2.24498	0.987906	0.0020545	0.00495773	Fermt3	Significant	**	19	6976326	6996837	-	5784	protein_coding	fermitin family member 3 [Source:MGI Symbol;Acc:MGI:2147790]	-
Sema3e	5.33075	-2.2479	1.28504	0.00679164	0.0146533	Sema3e	Significant	*	5	14075290	14306703	+	9285	protein_coding	sema domain, immunoglobulin domain (Ig), short basic domain, secreted, (semaphorin) 3E [Source:MGI Symbol;Acc:MGI:1340034]	-
Scd3	53.7474	-2.25167	0.361712	6.02e-11	4.31e-10	Scd3	Significant	***	19	44191708	44232455	+	3552	protein_coding	stearoyl-coenzyme A desaturase 3 [Source:MGI Symbol;Acc:MGI:1353437]	-
Dtx1	9.2891	-2.25215	0.862231	0.000931782	0.00242132	Dtx1	Significant	**	5	120818267	120849992	-	5270	protein_coding	deltex 1, E3 ubiquitin ligase [Source:MGI Symbol;Acc:MGI:1352744]	-
Mfng	333.541	-2.2569	0.178803	1.89e-37	7.23e-36	Mfng	Significant	***	15	78640082	78657675	-	2839	protein_coding	MFNG O-fucosylpeptide 3-beta-N-acetylglucosaminyltransferase [Source:MGI Symbol;Acc:MGI:1095404]	-
Adra2a	6.40405	-2.26305	1.13739	0.00412753	0.00935403	Adra2a	Significant	**	19	54032582	54037413	+	4832	protein_coding	adrenergic receptor, alpha 2a [Source:MGI Symbol;Acc:MGI:87934]	-
Tex19.1	14.8425	-2.26399	0.718299	0.000165387	0.000491676	Tex19.1	Significant	***	11	121036969	121039145	+	1872	protein_coding	testis expressed gene 19.1 [Source:MGI Symbol;Acc:MGI:1920929]	-
Plek	10.576	-2.27072	0.820645	0.000571607	0.00155284	Plek	Significant	**	11	16921206	17002381	-	4486	protein_coding	pleckstrin [Source:MGI Symbol;Acc:MGI:1860485]	-
Nxpe3	240.329	-2.27853	0.187517	6.81e-35	2.35e-33	Nxpe3	Significant	***	16	55660316	55715648	-	6436	protein_coding	neurexophilin and PC-esterase domain family, member 3 [Source:MGI Symbol;Acc:MGI:2686598]	-
Stac2	170.251	-2.27919	0.211877	6.9e-28	1.63e-26	Stac2	Significant	***	11	97927449	97944288	-	3139	protein_coding	SH3 and cysteine rich domain 2 [Source:MGI Symbol;Acc:MGI:2144518]	-
Aplp1	11.0548	-2.28384	0.893084	0.00094633	0.00245548	Aplp1	Significant	**	7	30134407	30144960	-	3017	protein_coding	amyloid beta (A4) precursor-like protein 1 [Source:MGI Symbol;Acc:MGI:88046]	-
Slc13a2	5.77472	-2.28479	1.37316	0.00696448	0.0149771	Slc13a2	Significant	*	11	78287913	78313043	-	2412	protein_coding	solute carrier family 13 (sodium-dependent dicarboxylate transporter), member 2 [Source:MGI Symbol;Acc:MGI:1276558]	-
Gm35853	9.79035	-2.28691	0.93128	0.0012916	0.00325664	Gm35853	Significant	**	15	101220769	101303740	+	3994	lncRNA	predicted gene, 35853 [Source:MGI Symbol;Acc:MGI:5595012]	-
Adam8	35.4343	-2.28802	0.438752	2.17e-08	1.15e-07	Adam8	Significant	***	7	139558845	139572475	-	4638	protein_coding	a disintegrin and metallopeptidase domain 8 [Source:MGI Symbol;Acc:MGI:107825]	-
Calcoco2	5.40621	-2.28912	1.28951	0.00638587	0.0138365	Calcoco2	Significant	*	11	95990152	96002790	-	1621	protein_coding	calcium binding and coiled-coil domain 2 [Source:MGI Symbol;Acc:MGI:1343177]	-
Gm3776	37.4141	-2.29276	0.411245	3.03e-09	1.78e-08	Gm3776	Significant	***	9	78164411	78176448	+	874	protein_coding	predicted gene 3776 [Source:MGI Symbol;Acc:MGI:3826440]	-
Mpp4	9.52544	-2.29531	0.852213	0.000727176	0.0019342	Mpp4	Significant	**	1	59160094	59202548	-	7063	protein_coding	membrane protein, palmitoylated 4 (MAGUK p55 subfamily member 4) [Source:MGI Symbol;Acc:MGI:2386681]	-
Mef2b	15.1666	-2.29923	0.716651	0.000133903	0.000404013	Mef2b	Significant	***	8	70592361	70620138	+	1404	protein_coding	myocyte enhancer factor 2B [Source:MGI Symbol;Acc:MGI:104526]	SRF
Gpa33	9.43588	-2.29938	1.06864	0.00239397	0.0057037	Gpa33	Significant	**	1	165957807	165994079	+	2742	protein_coding	glycoprotein A33 (transmembrane) [Source:MGI Symbol;Acc:MGI:1891703]	-
Il11	479.144	-2.3027	0.176334	6.02e-40	2.52e-38	Il11	Significant	***	7	4775372	4785858	-	2081	protein_coding	interleukin 11 [Source:MGI Symbol;Acc:MGI:107613]	-
Arid3c	8.91752	-2.30695	0.977579	0.00161148	0.00398117	Arid3c	Significant	**	4	41723836	41731142	-	1772	protein_coding	AT rich interactive domain 3C (BRIGHT-like) [Source:MGI Symbol;Acc:MGI:3650624]	ARID
Akna	101.783	-2.30981	0.365078	2.56e-11	1.9e-10	Akna	Significant	***	4	63285362	63321591	-	5765	protein_coding	AT-hook transcription factor [Source:MGI Symbol;Acc:MGI:2140340]	-
Gm13230	212.944	-2.30996	0.270217	1.34e-18	1.88e-17	Gm13230	Significant	***	4	145173310	145177458	+	1575	transcribed_unprocessed_pseudogene	predicted gene 13230 [Source:MGI Symbol;Acc:MGI:3651934]	-
Susd3	12.7674	-2.31391	0.745738	0.000203834	0.000597093	Susd3	Significant	***	13	49384166	49402182	-	2837	protein_coding	sushi domain containing 3 [Source:MGI Symbol;Acc:MGI:1913579]	-
Apobr	122.671	-2.32117	0.300171	1.08e-15	1.2e-14	Apobr	Significant	***	7	126184114	126188284	+	3779	protein_coding	apolipoprotein B receptor [Source:MGI Symbol;Acc:MGI:2176230]	-
B3galt1	53.2643	-2.32486	0.403229	9.35e-10	5.85e-09	B3galt1	Significant	***	2	67396215	67953033	+	5753	protein_coding	UDP-Gal:betaGlcNAc beta 1,3-galactosyltransferase, polypeptide 1 [Source:MGI Symbol;Acc:MGI:1349403]	-
Arhgap29	276.292	-2.32566	0.192339	1.41e-34	4.75e-33	Arhgap29	Significant	***	3	121746190	121810402	+	8815	protein_coding	Rho GTPase activating protein 29 [Source:MGI Symbol;Acc:MGI:2443818]	-
Spint5	8.98414	-2.33024	0.970406	0.00145119	0.00362157	Spint5	Significant	**	2	164557225	164559988	+	453	protein_coding	serine protease inhibitor, Kunitz type 5 [Source:MGI Symbol;Acc:MGI:3651687]	-
1700034H15Rik	5.7471	-2.33102	1.32388	0.00603215	0.0131404	1700034H15Rik	Significant	*	1	191618242	191639639	-	6099	lncRNA	RIKEN cDNA 1700034H15 gene [Source:MGI Symbol;Acc:MGI:1921515]	-
Pla2g5	607.998	-2.33239	0.145131	4.64e-59	3.51e-57	Pla2g5	Significant	***	4	138526555	138590793	-	2884	protein_coding	phospholipase A2, group V [Source:MGI Symbol;Acc:MGI:101899]	-
Igf2bp1	5.39412	-2.33793	1.24553	0.00546695	0.012022	Igf2bp1	Significant	*	11	95847989	95896766	-	9682	protein_coding	insulin-like growth factor 2 mRNA binding protein 1 [Source:MGI Symbol;Acc:MGI:1890357]	-
Synpr	6.82314	-2.33979	1.17963	0.00385486	0.0087967	Synpr	Significant	**	14	8853423	9184983	-	9439	protein_coding	synaptoporin [Source:MGI Symbol;Acc:MGI:1919253]	-
Serpini1	167.235	-2.34231	0.212634	3.88e-29	9.89e-28	Serpini1	Significant	***	3	75464854	75550802	+	7286	protein_coding	serine (or cysteine) peptidase inhibitor, clade I, member 1 [Source:MGI Symbol;Acc:MGI:1194506]	-
Gpr3	52.9922	-2.34268	0.372229	3.44e-11	2.53e-10	Gpr3	Significant	***	4	132936651	132939847	-	2734	protein_coding	G-protein coupled receptor 3 [Source:MGI Symbol;Acc:MGI:101908]	-
Gsta2	55.4298	-2.34298	0.349154	2.39e-12	1.96e-11	Gsta2	Significant	***	9	78238300	78263070	-	1177	protein_coding	glutathione S-transferase, alpha 2 (Yc2) [Source:MGI Symbol;Acc:MGI:95863]	-
E230025N22Rik	15.2739	-2.34375	0.681146	6.11e-05	0.000196558	E230025N22Rik	Significant	***	18	36817976	36828978	-	3487	protein_coding	Riken cDNA E230025N22 gene [Source:MGI Symbol;Acc:MGI:3687212]	-
Wnt6	17.2575	-2.34505	0.611041	1.39e-05	4.97e-05	Wnt6	Significant	***	1	74811051	74824481	+	2192	protein_coding	wingless-type MMTV integration site family, member 6 [Source:MGI Symbol;Acc:MGI:98960]	-
Cd53	15.2416	-2.34922	0.675207	5.38e-05	0.000175147	Cd53	Significant	***	3	106667237	106697465	-	1742	protein_coding	CD53 antigen [Source:MGI Symbol;Acc:MGI:88341]	-
Ccdc92	288.574	-2.34998	0.176245	1.76e-41	7.82e-40	Ccdc92	Significant	***	5	124911482	124939488	-	2729	protein_coding	coiled-coil domain containing 92 [Source:MGI Symbol;Acc:MGI:106485]	-
Slco2a1	15.1105	-2.35025	0.672174	5.19e-05	0.000169261	Slco2a1	Significant	***	9	102865911	102973201	+	13545	protein_coding	solute carrier organic anion transporter family, member 2a1 [Source:MGI Symbol;Acc:MGI:1346021]	-
Ptpn6	19.4963	-2.35318	0.586654	6.78e-06	2.54e-05	Ptpn6	Significant	***	6	124697670	124715677	-	2802	protein_coding	protein tyrosine phosphatase, non-receptor type 6 [Source:MGI Symbol;Acc:MGI:96055]	-
Pycr1	608.991	-2.35387	0.13936	6.03e-65	5.6e-63	Pycr1	Significant	***	11	120526538	120534595	-	3935	protein_coding	pyrroline-5-carboxylate reductase 1 [Source:MGI Symbol;Acc:MGI:2384795]	-
Foxa1	88.4085	-2.3547	0.323308	3.81e-14	3.67e-13	Foxa1	Significant	***	12	57587414	57593702	-	3327	protein_coding	forkhead box A1 [Source:MGI Symbol;Acc:MGI:1347472]	Fork_head
Rnf128	1036.36	-2.35528	0.113259	4.91e-97	1.08e-94	Rnf128	Significant	***	X	138464065	138573894	+	3464	protein_coding	ring finger protein 128 [Source:MGI Symbol;Acc:MGI:1914139]	-
Atp2a3	35.5046	-2.35547	0.426824	4.11e-09	2.37e-08	Atp2a3	Significant	***	11	72851995	72883870	+	5281	protein_coding	ATPase, Ca++ transporting, ubiquitous [Source:MGI Symbol;Acc:MGI:1194503]	-
2610316D01Rik	53.7256	-2.35906	0.348533	1.62e-12	1.34e-11	2610316D01Rik	Significant	***	3	45234625	45332726	-	5591	lncRNA	RIKEN cDNA 2610316D01 gene [Source:MGI Symbol;Acc:MGI:1919761]	-
6530409C15Rik	24.1094	-2.35984	0.671805	4.13e-05	0.000136645	6530409C15Rik	Significant	***	6	28215554	28260861	+	2013	lncRNA	RIKEN cDNA 6530409C15 gene [Source:MGI Symbol;Acc:MGI:1923474]	-
Sdk2	5.63123	-2.36004	1.26435	0.00522269	0.0115362	Sdk2	Significant	*	11	113667200	113957872	-	15469	protein_coding	sidekick cell adhesion molecule 2 [Source:MGI Symbol;Acc:MGI:2443847]	-
Tdpoz8	14.2909	-2.36632	0.707915	8.73e-05	0.000273716	Tdpoz8	Significant	***	3	92976130	92982812	+	2142	protein_coding	TD and POZ domain containing 8 [Source:MGI Symbol;Acc:MGI:3645677]	-
Bbof1	30.8296	-2.36902	0.521061	5.93e-07	2.58e-06	Bbof1	Significant	***	12	84455845	84489661	+	4257	protein_coding	basal body orientation factor 1 [Source:MGI Symbol;Acc:MGI:1920123]	-
Wdr72	7.68449	-2.37607	0.99882	0.00168014	0.00413527	Wdr72	Significant	**	9	74017638	74190590	+	7486	protein_coding	WD repeat domain 72 [Source:MGI Symbol;Acc:MGI:3583957]	-
Nrg2	60.1643	-2.37839	0.38032	4.17e-11	3.04e-10	Nrg2	Significant	***	18	36150705	36330433	-	3315	protein_coding	neuregulin 2 [Source:MGI Symbol;Acc:MGI:1098246]	-
S1pr5	9.86069	-2.38063	0.839216	0.000474559	0.00131039	S1pr5	Significant	**	9	21154208	21159739	-	2500	protein_coding	sphingosine-1-phosphate receptor 5 [Source:MGI Symbol;Acc:MGI:2150641]	-
2410006H16Rik	1926	-2.38213	0.387528	7.3e-11	5.19e-10	2410006H16Rik	Significant	***	11	62493650	62495725	+	2076	lncRNA	RIKEN cDNA 2410006H16 gene [Source:MGI Symbol;Acc:MGI:1916471]	-
Ptprf	25.0688	-2.38248	0.500929	2.35e-07	1.09e-06	Ptprf	Significant	***	4	118065410	118148602	-	9148	protein_coding	protein tyrosine phosphatase, receptor type, F [Source:MGI Symbol;Acc:MGI:102695]	-
Gm11033	434.756	-2.3883	0.155415	3.3e-54	2.22e-52	Gm11033	Significant	***	8	75317615	75560575	-	3721	lncRNA	predicted gene 11033 [Source:MGI Symbol;Acc:MGI:3779256]	-
Fhdc1	49.403	-2.38874	0.357427	2.78e-12	2.26e-11	Fhdc1	Significant	***	3	84349505	84387736	-	6270	protein_coding	FH2 domain containing 1 [Source:MGI Symbol;Acc:MGI:2684972]	-
Il2rb	14.6307	-2.38921	0.722617	9.53e-05	0.000296292	Il2rb	Significant	***	15	78363456	78379471	-	4287	protein_coding	interleukin 2 receptor, beta chain [Source:MGI Symbol;Acc:MGI:96550]	-
Tppp3	17.2491	-2.39192	0.690276	5.08e-05	0.000165789	Tppp3	Significant	***	8	106194125	106198158	-	1848	protein_coding	tubulin polymerization-promoting protein family member 3 [Source:MGI Symbol;Acc:MGI:1915221]	-
Gm12352	5.63563	-2.39274	1.23901	0.00468343	0.0104666	Gm12352	Significant	*	11	98328863	98329872	+	760	lncRNA	predicted gene 12352 [Source:MGI Symbol;Acc:MGI:3705172]	-
Syt7	5.63118	-2.39804	1.2382	0.00465323	0.0104055	Syt7	Significant	*	19	10366454	10430544	+	7487	protein_coding	synaptotagmin VII [Source:MGI Symbol;Acc:MGI:1859545]	-
Ston2	10.3577	-2.39859	0.892611	0.000661789	0.00177372	Ston2	Significant	**	12	91599783	91755161	-	12448	protein_coding	stonin 2 [Source:MGI Symbol;Acc:MGI:1918272]	-
Apol8	25.5186	-2.40049	0.509508	2.8e-07	1.28e-06	Apol8	Significant	***	15	77631998	77641203	-	2962	protein_coding	apolipoprotein L 8 [Source:MGI Symbol;Acc:MGI:2444921]	-
Fabp5	183.869	-2.40402	0.210309	3.2e-31	9.24e-30	Fabp5	Significant	***	3	10077608	10081667	+	3567	protein_coding	fatty acid binding protein 5, epidermal [Source:MGI Symbol;Acc:MGI:101790]	-
B4galnt2	32.2636	-2.4042	0.483237	7.36e-08	3.66e-07	B4galnt2	Significant	***	11	95756769	95805717	-	1722	protein_coding	beta-1,4-N-acetyl-galactosaminyl transferase 2 [Source:MGI Symbol;Acc:MGI:1342058]	-
Gm25047	39.967	-2.4042	0.499835	1.53e-07	7.29e-07	Gm25047	Significant	***	X	35627552	35627655	+	104	snRNA	predicted gene, 25047 [Source:MGI Symbol;Acc:MGI:5454824]	-
Gm26680	4.79934	-2.4049	1.58967	0.00940551	0.0195709	Gm26680	Significant	*	14	15685831	15785518	-	2874	lncRNA	predicted gene, 26680 [Source:MGI Symbol;Acc:MGI:5477174]	-
Cmah	9.65272	-2.40608	1.03276	0.00158161	0.00391474	Cmah	Significant	**	13	24511387	24661360	+	10660	protein_coding	cytidine monophospho-N-acetylneuraminic acid hydroxylase [Source:MGI Symbol;Acc:MGI:103227]	-
Gng2	87.7991	-2.40863	0.284952	3.25e-18	4.38e-17	Gng2	Significant	***	14	19922627	20027695	-	4390	protein_coding	guanine nucleotide binding protein (G protein), gamma 2 [Source:MGI Symbol;Acc:MGI:102705]	-
4930471E19Rik	18.8617	-2.40899	0.57813	3.54e-06	1.39e-05	4930471E19Rik	Significant	***	10	120468577	120535108	-	1923	lncRNA	RIKEN cDNA 4930471E19 gene [Source:MGI Symbol;Acc:MGI:1922162]	-
Gmfg	106.53	-2.41078	0.2816	1.18e-18	1.65e-17	Gmfg	Significant	***	7	28136872	28147658	+	2817	protein_coding	glia maturation factor, gamma [Source:MGI Symbol;Acc:MGI:1927135]	-
Slit1	6.83682	-2.41326	1.1024	0.00258326	0.00611134	Slit1	Significant	**	19	41588696	41732104	-	5921	protein_coding	slit guidance ligand 1 [Source:MGI Symbol;Acc:MGI:1315203]	-
Kcnab1	37.7447	-2.4137	0.427073	1.89e-09	1.13e-08	Kcnab1	Significant	***	3	64856617	65285644	+	11174	protein_coding	potassium voltage-gated channel, shaker-related subfamily, beta member 1 [Source:MGI Symbol;Acc:MGI:109155]	-
Gm5176	5.6061	-2.42383	1.2376	0.00454138	0.0101968	Gm5176	Significant	*	10	111336600	111337826	+	1227	transcribed_processed_pseudogene	predicted gene 5176 [Source:MGI Symbol;Acc:MGI:3644450]	-
Pla2g4e	5.64112	-2.42418	1.25793	0.0047634	0.0106288	Pla2g4e	Significant	*	2	119996893	120075816	-	6960	protein_coding	phospholipase A2, group IVE [Source:MGI Symbol;Acc:MGI:1919144]	-
Ace	59.3448	-2.42666	0.351185	5.73e-13	4.96e-12	Ace	Significant	***	11	105858771	105880790	+	5287	protein_coding	angiotensin I converting enzyme (peptidyl-dipeptidase A) 1 [Source:MGI Symbol;Acc:MGI:87874]	-
Creb3l3	22.8699	-2.4268	0.611196	7.4e-06	2.76e-05	Creb3l3	Significant	***	10	80920158	80934708	-	3016	protein_coding	cAMP responsive element binding protein 3-like 3 [Source:MGI Symbol;Acc:MGI:2384786]	TF_bZIP
Gm5093	21.9044	-2.42792	0.624839	1.03e-05	3.74e-05	Gm5093	Significant	***	17	46750504	46751023	-	520	processed_pseudogene	predicted gene 5093 [Source:MGI Symbol;Acc:MGI:3644404]	-
ENSMUSG00000120748	16.5387	-2.42831	0.73788	9.2e-05	0.00028733	ENSMUSG00000120748	Significant	***	19	46677950	46678570	-	621	lncRNA	novel transcript, antisense to Borcs7	-
Prrt4	12.7715	-2.43248	0.790073	0.000199786	0.000585887	Prrt4	Significant	***	6	29169231	29179583	-	3411	protein_coding	proline-rich transmembrane protein 4 [Source:MGI Symbol;Acc:MGI:2141677]	-
Sgip1	11.2087	-2.43263	0.983081	0.00103686	0.00266455	Sgip1	Significant	**	4	102598494	102830825	+	10136	protein_coding	SH3-domain GRB2-like (endophilin) interacting protein 1 [Source:MGI Symbol;Acc:MGI:1920344]	-
Dach1	7.99775	-2.43411	0.989033	0.00131488	0.00331058	Dach1	Significant	**	14	98024289	98407201	-	7317	protein_coding	dachshund family transcription factor 1 [Source:MGI Symbol;Acc:MGI:1277991]	DACH
Reep6	442.607	-2.43657	0.138742	5.25e-70	5.8e-68	Reep6	Significant	***	10	80165787	80172275	+	2506	protein_coding	receptor accessory protein 6 [Source:MGI Symbol;Acc:MGI:1917585]	-
Itgb7	285.406	-2.43822	0.183359	2.77e-41	1.22e-39	Itgb7	Significant	***	15	102124430	102140379	-	2770	protein_coding	integrin beta 7 [Source:MGI Symbol;Acc:MGI:96616]	-
Nkx6-3	19.2996	-2.44587	0.592778	4.11e-06	1.59e-05	Nkx6-3	Significant	***	8	23643285	23648964	+	2238	protein_coding	NK6 homeobox 3 [Source:MGI Symbol;Acc:MGI:1921811]	Homeobox
Cyp2s1	6.76672	-2.44829	1.0782	0.00222598	0.00533648	Cyp2s1	Significant	**	7	25501900	25516338	-	4938	protein_coding	cytochrome P450, family 2, subfamily s, polypeptide 1 [Source:MGI Symbol;Acc:MGI:1921384]	-
Card10	27.2956	-2.45603	0.486813	5.3e-08	2.68e-07	Card10	Significant	***	15	78659338	78687242	-	4952	protein_coding	caspase recruitment domain family, member 10 [Source:MGI Symbol;Acc:MGI:2146012]	-
Gm44507	10.5962	-2.45704	0.891838	0.000542797	0.00148051	Gm44507	Significant	**	7	98016206	98064831	-	1325	lncRNA	predicted gene 44507 [Source:MGI Symbol;Acc:MGI:5753083]	-
Casq1	5.82321	-2.45814	1.24622	0.00421282	0.00952272	Casq1	Significant	**	1	172037461	172047435	-	1951	protein_coding	calsequestrin 1 [Source:MGI Symbol;Acc:MGI:1309468]	-
Gm13404	12.2621	-2.46674	0.887253	0.000460979	0.00127512	Gm13404	Significant	**	2	33868258	33870336	+	1960	lncRNA	predicted gene 13404 [Source:MGI Symbol;Acc:MGI:3649379]	-
Gm10010	24.3612	-2.46782	0.566403	1.41e-06	5.86e-06	Gm10010	Significant	***	6	128164781	128177608	-	2794	lncRNA	predicted gene 10010 [Source:MGI Symbol;Acc:MGI:3641978]	-
Extl1	70.2353	-2.47392	0.314857	4.56e-16	5.21e-15	Extl1	Significant	***	4	134083683	134111161	-	4333	protein_coding	exostosin-like glycosyltransferase 1 [Source:MGI Symbol;Acc:MGI:1888742]	-
Pdxp	549.156	-2.47397	0.153859	3.71e-59	2.85e-57	Pdxp	Significant	***	15	78798119	78803717	+	2001	protein_coding	pyridoxal (pyridoxine, vitamin B6) phosphatase [Source:MGI Symbol;Acc:MGI:1919282]	-
Apol6	17.6063	-2.47593	0.644864	1.27e-05	4.56e-05	Apol6	Significant	***	15	76928929	76941306	+	4498	protein_coding	apolipoprotein L 6 [Source:MGI Symbol;Acc:MGI:1919189]	-
Niban3	23.5203	-2.47865	0.562831	1.1e-06	4.65e-06	Niban3	Significant	***	8	72050292	72060580	+	3560	protein_coding	niban apoptosis regulator 3 [Source:MGI Symbol;Acc:MGI:3686743]	-
Cyp2b13	10.1779	-2.48813	1.08177	0.00161622	0.00399227	Cyp2b13	Significant	**	7	25760922	25795622	+	1875	protein_coding	cytochrome P450, family 2, subfamily b, polypeptide 13 [Source:MGI Symbol;Acc:MGI:88599]	-
9330161L09Rik	18.9277	-2.4896	0.622952	6.61e-06	2.48e-05	9330161L09Rik	Significant	***	12	103373081	103374235	-	1155	TEC	RIKEN cDNA 9330161L09 gene [Source:MGI Symbol;Acc:MGI:1924475]	-
D830044D21Rik	4.69595	-2.49235	1.50576	0.00812258	0.0171408	D830044D21Rik	Significant	*	14	31628485	31653675	+	3899	lncRNA	RIKEN cDNA D830044D21 gene [Source:MGI Symbol;Acc:MGI:2444378]	-
Bmp2	60.4744	-2.49667	0.327211	2.8e-15	3e-14	Bmp2	Significant	***	2	133394079	133404805	+	3555	protein_coding	bone morphogenetic protein 2 [Source:MGI Symbol;Acc:MGI:88177]	-
Npc1l1	11.0645	-2.49885	0.909845	0.000523231	0.00143053	Npc1l1	Significant	**	11	6161013	6180143	-	4467	protein_coding	NPC1 like intracellular cholesterol transporter 1 [Source:MGI Symbol;Acc:MGI:2685089]	-
Irf6	10.5636	-2.49925	0.837355	0.00028727	0.000823028	Irf6	Significant	***	1	192835419	192854331	+	7069	protein_coding	interferon regulatory factor 6 [Source:MGI Symbol;Acc:MGI:1859211]	IRF
Krt16	15.9481	-2.5004	0.795259	0.000148357	0.000444228	Krt16	Significant	***	11	100136917	100139728	-	1565	protein_coding	keratin 16 [Source:MGI Symbol;Acc:MGI:96690]	-
Cpm	19.8953	-2.50247	0.573937	1.46e-06	6.05e-06	Cpm	Significant	***	10	117465405	117523257	+	5964	protein_coding	carboxypeptidase M [Source:MGI Symbol;Acc:MGI:1917824]	-
Hhipl2	8.8692	-2.50361	1.1319	0.00206061	0.00496981	Hhipl2	Significant	**	1	183199147	183217717	+	2766	protein_coding	hedgehog interacting protein-like 2 [Source:MGI Symbol;Acc:MGI:1926022]	-
Fam71f1	45.494	-2.50421	0.381129	6e-12	4.75e-11	Fam71f1	Significant	***	6	29319139	29336018	+	1625	protein_coding	family with sequence similarity 71, member F1 [Source:MGI Symbol;Acc:MGI:3032524]	-
Vsig8	6.18413	-2.50534	1.34657	0.00480727	0.0107173	Vsig8	Significant	*	1	172383505	172391284	+	1879	protein_coding	V-set and immunoglobulin domain containing 8 [Source:MGI Symbol;Acc:MGI:3642995]	-
Sult5a1	8.27274	-2.50931	0.991823	0.00108104	0.00276861	Sult5a1	Significant	**	8	123866931	123885054	-	4419	protein_coding	sulfotransferase family 5A, member 1 [Source:MGI Symbol;Acc:MGI:1931463]	-
Igsf5	31.6074	-2.50982	0.446653	2.27e-09	1.35e-08	Igsf5	Significant	***	16	96162868	96223321	+	2523	protein_coding	immunoglobulin superfamily, member 5 [Source:MGI Symbol;Acc:MGI:1919308]	-
Speer3	29.7864	-2.51156	2.85642	0.00579753	0.0126783	Speer3	Significant	*	5	13841633	13846834	+	1192	protein_coding	spermatogenesis associated glutamate (E)-rich protein 3 [Source:MGI Symbol;Acc:MGI:1918276]	-
Gm8251	10.8399	-2.5117	0.86691	0.000354676	0.00100161	Gm8251	Significant	**	1	44095032	44118906	-	20036	protein_coding	predicted gene 8251 [Source:MGI Symbol;Acc:MGI:3647616]	-
Clca3b	13.0903	-2.51477	0.753799	8.63e-05	0.000270896	Clca3b	Significant	***	3	144528384	144555118	-	3361	protein_coding	chloride channel accessory 3B [Source:MGI Symbol;Acc:MGI:2181989]	-
Ppbp	21.5471	-2.51583	0.591635	2.19e-06	8.9e-06	Ppbp	Significant	***	5	90916377	90917922	+	1083	protein_coding	pro-platelet basic protein [Source:MGI Symbol;Acc:MGI:1888712]	-
Ampd1	8.53521	-2.52161	1.01654	0.00116443	0.00296919	Ampd1	Significant	**	3	102981330	103007036	+	3548	protein_coding	adenosine monophosphate deaminase 1 [Source:MGI Symbol;Acc:MGI:88015]	-
Lmx1a	4.69252	-2.52589	1.44466	0.00708345	0.0151747	Lmx1a	Significant	*	1	167516806	167676310	+	3396	protein_coding	LIM homeobox transcription factor 1 alpha [Source:MGI Symbol;Acc:MGI:1888519]	Homeobox
Dmkn	32.6614	-2.52863	0.486813	2.11e-08	1.12e-07	Dmkn	Significant	***	7	30463181	30480488	+	2192	protein_coding	dermokine [Source:MGI Symbol;Acc:MGI:1920962]	-
Foxp2	26.8974	-2.53115	0.570815	9.09e-07	3.87e-06	Foxp2	Significant	***	6	14901348	15441976	+	16346	protein_coding	forkhead box P2 [Source:MGI Symbol;Acc:MGI:2148705]	Fork_head
Hal	11.8192	-2.53292	0.780091	0.000123366	0.000374797	Hal	Significant	***	10	93324630	93355166	+	5549	protein_coding	histidine ammonia lyase [Source:MGI Symbol;Acc:MGI:96010]	-
Fuca2	16.679	-2.53467	0.637538	7.67e-06	2.86e-05	Fuca2	Significant	***	10	13375284	13394779	+	6161	protein_coding	fucosidase, alpha-L- 2, plasma [Source:MGI Symbol;Acc:MGI:1914098]	-
Naip1	7.17927	-2.53476	1.0839	0.00179721	0.00439872	Naip1	Significant	**	13	100544272	100589377	-	5536	protein_coding	NLR family, apoptosis inhibitory protein 1 [Source:MGI Symbol;Acc:MGI:1298223]	-
Gm47321	16.536	-2.53834	0.634303	7.16e-06	2.67e-05	Gm47321	Significant	***	9	14295657	14296950	-	878	processed_pseudogene	predicted gene, 47321 [Source:MGI Symbol;Acc:MGI:6096205]	-
Slc39a8	597.073	-2.53931	0.126131	4.14e-91	8.18e-89	Slc39a8	Significant	***	3	135531040	135594333	+	7664	protein_coding	solute carrier family 39 (metal ion transporter), member 8 [Source:MGI Symbol;Acc:MGI:1914797]	-
Dnase1	28.9638	-2.5422	0.508347	6.13e-08	3.08e-07	Dnase1	Significant	***	16	3854806	3857888	+	3083	protein_coding	deoxyribonuclease I [Source:MGI Symbol;Acc:MGI:103157]	-
Frmpd1	14.002	-2.55012	0.869628	0.00028453	0.000815769	Frmpd1	Significant	***	4	45184875	45285936	+	5324	protein_coding	FERM and PDZ domain containing 1 [Source:MGI Symbol;Acc:MGI:2446274]	-
Ccl5	189.708	-2.55218	0.200093	3.4e-38	1.33e-36	Ccl5	Significant	***	11	83416604	83421344	-	960	protein_coding	chemokine (C-C motif) ligand 5 [Source:MGI Symbol;Acc:MGI:98262]	-
Gp5	18.2864	-2.55613	0.664705	1.23e-05	4.43e-05	Gp5	Significant	***	16	30126503	30129597	-	2197	protein_coding	glycoprotein 5 (platelet) [Source:MGI Symbol;Acc:MGI:1096363]	-
Msln	1010.74	-2.55659	0.125912	1.2e-92	2.53e-90	Msln	Significant	***	17	25967587	25973352	-	3064	protein_coding	mesothelin [Source:MGI Symbol;Acc:MGI:1888992]	-
Gm47003	6.0235	-2.55703	1.25787	0.00370034	0.00847225	Gm47003	Significant	**	13	64438891	64445853	+	1481	lncRNA	predicted gene, 47003 [Source:MGI Symbol;Acc:MGI:6095679]	-
Arhgap45	77.1991	-2.56233	0.302815	3.15e-18	4.26e-17	Arhgap45	Significant	***	10	79852487	79867306	+	4478	protein_coding	Rho GTPase activating protein 45 [Source:MGI Symbol;Acc:MGI:1917969]	-
Plac1	7.19089	-2.56611	1.06495	0.00153199	0.00380682	Plac1	Significant	**	X	52158872	52328988	-	1395	protein_coding	placental specific protein 1 [Source:MGI Symbol;Acc:MGI:1926287]	-
B230303O12Rik	5.10271	-2.57139	1.55872	0.00733444	0.0156512	B230303O12Rik	Significant	*	5	146125430	146131619	-	3645	lncRNA	RIKEN cDNA B230303O12 gene [Source:MGI Symbol;Acc:MGI:2442644]	-
Flvcr2	7.79211	-2.57764	1.18408	0.00228126	0.00545741	Flvcr2	Significant	**	12	85793313	85860359	+	3504	protein_coding	feline leukemia virus subgroup C cellular receptor 2 [Source:MGI Symbol;Acc:MGI:2384974]	-
Gm5546	5.03568	-2.57828	1.51462	0.00692944	0.0149099	Gm5546	Significant	*	3	104257951	104273929	-	2777	lncRNA	predicted gene 5546 [Source:MGI Symbol;Acc:MGI:3648205]	-
A630023A22Rik	7.36709	-2.57898	1.09467	0.00167967	0.00413475	A630023A22Rik	Significant	**	14	33773083	33824711	-	1338	protein_coding	RIKEN cDNA A630023A22 gene [Source:MGI Symbol;Acc:MGI:2145657]	-
2310001H17Rik	7.17558	-2.58181	1.03543	0.00127468	0.0032181	2310001H17Rik	Significant	**	6	129185375	129215688	-	7757	lncRNA	RIKEN cDNA 2310001H17 gene [Source:MGI Symbol;Acc:MGI:1923682]	-
Mgam	8.36011	-2.58203	0.934864	0.000602055	0.00162744	Mgam	Significant	**	6	40605765	40746057	+	12094	protein_coding	maltase-glucoamylase [Source:MGI Symbol;Acc:MGI:1203495]	-
Gm14963	5.95273	-2.58223	1.19856	0.00299009	0.00696629	Gm14963	Significant	**	19	6318825	6326635	-	2558	lncRNA	predicted gene 14963 [Source:MGI Symbol;Acc:MGI:3705162]	-
Ank3	97.0344	-2.59249	0.31588	2.33e-17	2.96e-16	Ank3	Significant	***	10	69234603	69863268	+	34838	protein_coding	ankyrin 3, epithelial [Source:MGI Symbol;Acc:MGI:88026]	-
Slc2a10	22.057	-2.59303	0.557911	3.79e-07	1.7e-06	Slc2a10	Significant	***	2	165345707	165361837	+	3570	protein_coding	solute carrier family 2 (facilitated glucose transporter), member 10 [Source:MGI Symbol;Acc:MGI:2156687]	-
Ttll7	304.393	-2.59441	0.203847	4.05e-38	1.58e-36	Ttll7	Significant	***	3	146558122	146689764	+	8266	protein_coding	tubulin tyrosine ligase-like family, member 7 [Source:MGI Symbol;Acc:MGI:1918142]	-
Kcnq5	65.1892	-2.59583	0.339522	2.45e-15	2.63e-14	Kcnq5	Significant	***	1	21468627	22032166	-	7689	protein_coding	potassium voltage-gated channel, subfamily Q, member 5 [Source:MGI Symbol;Acc:MGI:1924937]	-
Cfap70	4.84429	-2.5986	1.44273	0.00636594	0.013799	Cfap70	Significant	*	14	20444261	20502294	-	4289	protein_coding	cilia and flagella associated protein 70 [Source:MGI Symbol;Acc:MGI:1923920]	-
Igsf11	170.881	-2.60001	0.21114	8.24e-36	2.96e-34	Igsf11	Significant	***	16	38713033	38847521	+	4493	protein_coding	immunoglobulin superfamily, member 11 [Source:MGI Symbol;Acc:MGI:2388477]	-
Zfp353-ps	6.4792	-2.60315	1.31185	0.00365774	0.00838201	Zfp353-ps	Significant	**	8	42534497	42536146	-	1650	processed_pseudogene	zinc finger protein 353, pseudogene [Source:MGI Symbol;Acc:MGI:2387419]	-
Ttll9	10.2124	-2.60388	0.931498	0.000463753	0.00128212	Ttll9	Significant	**	2	152804405	152850402	+	3491	protein_coding	tubulin tyrosine ligase-like family, member 9 [Source:MGI Symbol;Acc:MGI:1913589]	-
Epha7	24.9619	-2.60582	0.538748	1.42e-07	6.77e-07	Epha7	Significant	***	4	28813131	28967499	+	9884	protein_coding	Eph receptor A7 [Source:MGI Symbol;Acc:MGI:95276]	-
Jag2	13.4892	-2.60653	0.713332	2.84e-05	9.63e-05	Jag2	Significant	***	12	112871439	112893396	-	6965	protein_coding	jagged 2 [Source:MGI Symbol;Acc:MGI:1098270]	-
Cyria	42.3076	-2.61038	0.414776	3.51e-11	2.58e-10	Cyria	Significant	***	12	12312140	12430966	+	12596	protein_coding	CYFIP related Rac1 interactor A [Source:MGI Symbol;Acc:MGI:1261783]	-
Srgap3	638.741	-2.61772	0.149848	2.47e-69	2.69e-67	Srgap3	Significant	***	6	112694932	112924227	-	9852	protein_coding	SLIT-ROBO Rho GTPase activating protein 3 [Source:MGI Symbol;Acc:MGI:2152938]	-
Krt17	7.5679	-2.6203	1.08787	0.00144425	0.00360641	Krt17	Significant	**	11	100147043	100151855	-	1551	protein_coding	keratin 17 [Source:MGI Symbol;Acc:MGI:96691]	-
Mcoln3	6.5152	-2.62073	1.29954	0.00343451	0.00791874	Mcoln3	Significant	**	3	145823205	145847561	+	3467	protein_coding	mucolipin 3 [Source:MGI Symbol;Acc:MGI:1890500]	-
ENSMUSG00000120951	10.4075	-2.62279	0.987511	0.000671872	0.00179922	ENSMUSG00000120951	Significant	**	4	156270639	156275349	+	405	lncRNA	novel transcript, antisense to Agrn	-
Hao1	21.1716	-2.62793	0.575364	5.61e-07	2.45e-06	Hao1	Significant	***	2	134339281	134396288	-	2284	protein_coding	hydroxyacid oxidase 1, liver [Source:MGI Symbol;Acc:MGI:96011]	-
Rnf223	28.9379	-2.62897	0.490032	9.01e-09	5.01e-08	Rnf223	Significant	***	4	156214970	156217877	+	2908	protein_coding	ring finger 223 [Source:MGI Symbol;Acc:MGI:3588193]	-
Gm45767	9.07161	-2.63509	1.03834	0.000960684	0.00248497	Gm45767	Significant	**	8	95402234	95406794	+	4561	lncRNA	predicted gene 45767 [Source:MGI Symbol;Acc:MGI:5804882]	-
ENSMUSG00000120649	7.55492	-2.63588	1.07884	0.00134837	0.00338304	ENSMUSG00000120649	Significant	**	7	140638365	140640804	-	647	lncRNA	novel transcript	-
Sez6l2	7.54636	-2.63624	1.07594	0.00132155	0.00332418	Sez6l2	Significant	**	7	126549735	126569778	+	4210	protein_coding	seizure related 6 homolog like 2 [Source:MGI Symbol;Acc:MGI:2385295]	-
Nbl1	46.0599	-2.63691	0.411385	1.49e-11	1.13e-10	Nbl1	Significant	***	4	138809595	138820304	-	2033	protein_coding	NBL1, DAN family BMP antagonist [Source:MGI Symbol;Acc:MGI:104591]	-
Efnb3	30.4118	-2.64061	0.478634	3.82e-09	2.22e-08	Efnb3	Significant	***	11	69444918	69451031	-	3183	protein_coding	ephrin B3 [Source:MGI Symbol;Acc:MGI:109196]	-
Rps7-ps2	4.87958	-2.642	1.43706	0.00602362	0.0131236	Rps7-ps2	Significant	*	12	3571922	3573268	-	1347	processed_pseudogene	ribosomal protein S7, pseudogene 2 [Source:MGI Symbol;Acc:MGI:3646014]	-
Cldn6	26.5177	-2.64965	0.502461	1.56e-08	8.41e-08	Cldn6	Significant	***	17	23898223	23901420	+	1721	protein_coding	claudin 6 [Source:MGI Symbol;Acc:MGI:1859284]	-
Nos3	39.6062	-2.65019	0.422439	3.88e-11	2.84e-10	Nos3	Significant	***	5	24569808	24589472	+	4132	protein_coding	nitric oxide synthase 3, endothelial cell [Source:MGI Symbol;Acc:MGI:97362]	-
Gm15286	21.5159	-2.65304	0.567067	3.27e-07	1.48e-06	Gm15286	Significant	***	13	111716795	111781364	+	1098	lncRNA	predicted gene 15286 [Source:MGI Symbol;Acc:MGI:3705204]	-
Cfap73	5.35547	-2.65359	1.5652	0.00658157	0.0142349	Cfap73	Significant	*	5	120766400	120772300	-	921	protein_coding	cilia and flagella associated protein 73 [Source:MGI Symbol;Acc:MGI:3779542]	-
Sla2	26.4969	-2.65404	0.497949	1.17e-08	6.41e-08	Sla2	Significant	***	2	156714377	156729112	-	3099	protein_coding	Src-like-adaptor 2 [Source:MGI Symbol;Acc:MGI:1925049]	-
Gm867	168.875	-2.65513	0.212951	1.18e-36	4.4e-35	Gm867	Significant	***	10	75773557	75776506	-	1228	protein_coding	predicted gene 867 [Source:MGI Symbol;Acc:MGI:2685713]	-
Dpys	79.0257	-2.65959	0.293683	1.64e-20	2.61e-19	Dpys	Significant	***	15	39631883	39720866	-	3743	protein_coding	dihydropyrimidinase [Source:MGI Symbol;Acc:MGI:1928679]	-
Aqp9	12.8703	-2.6629	0.791029	7.58e-05	0.000240166	Aqp9	Significant	***	9	71017941	71075964	-	4143	protein_coding	aquaporin 9 [Source:MGI Symbol;Acc:MGI:1891066]	-
Ankrd45	5.1037	-2.66443	1.46176	0.00578213	0.0126499	Ankrd45	Significant	*	1	160970261	160998068	+	3735	protein_coding	ankyrin repeat domain 45 [Source:MGI Symbol;Acc:MGI:1921094]	-
Fam228b	10.5474	-2.66703	0.938566	0.000399599	0.00111673	Fam228b	Significant	**	12	4789888	4819267	-	3640	protein_coding	family with sequence similarity 228, member B [Source:MGI Symbol;Acc:MGI:2442121]	-
Fgf21	37.1505	-2.6716	0.420312	2.45e-11	1.82e-10	Fgf21	Significant	***	7	45263310	45264914	-	951	protein_coding	fibroblast growth factor 21 [Source:MGI Symbol;Acc:MGI:1861377]	-
Gm37116	4.87243	-2.67285	1.38329	0.00522127	0.0115347	Gm37116	Significant	*	3	88191914	88192060	-	147	processed_pseudogene	predicted gene, 37116 [Source:MGI Symbol;Acc:MGI:5610344]	-
Tigd3	23.3048	-2.68021	0.572196	3.03e-07	1.39e-06	Tigd3	Significant	***	19	5941166	5944177	-	2160	protein_coding	tigger transposable element derived 3 [Source:MGI Symbol;Acc:MGI:2681860]	-
Rnf157	38.869	-2.68275	0.432231	6.09e-11	4.36e-10	Rnf157	Significant	***	11	116227179	116303858	-	9537	protein_coding	ring finger protein 157 [Source:MGI Symbol;Acc:MGI:2442484]	-
Gulo	6.53978	-2.68402	1.25638	0.00275733	0.00648429	Gulo	Significant	**	14	66224235	66246656	-	2263	protein_coding	gulonolactone (L-) oxidase [Source:MGI Symbol;Acc:MGI:1353434]	-
Dgat2	387.228	-2.68447	0.150425	3.24e-72	4e-70	Dgat2	Significant	***	7	98802865	98831926	-	3083	protein_coding	diacylglycerol O-acyltransferase 2 [Source:MGI Symbol;Acc:MGI:1915050]	-
Cdhr5	12.1233	-2.6846	0.895681	0.000235832	0.000684226	Cdhr5	Significant	***	7	140848996	140856699	-	2739	protein_coding	cadherin-related family member 5 [Source:MGI Symbol;Acc:MGI:1919290]	-
Efna3	41.3014	-2.68616	0.406312	4.56e-12	3.65e-11	Efna3	Significant	***	3	89221206	89230272	-	2434	protein_coding	ephrin A3 [Source:MGI Symbol;Acc:MGI:106644]	-
Gm20744	56.9005	-2.68925	0.400312	1.81e-12	1.5e-11	Gm20744	Significant	***	7	81720135	81731506	+	2626	lncRNA	predicted gene, 20744 [Source:MGI Symbol;Acc:MGI:5434100]	-
Trp53cor1	6.5763	-2.69445	1.25082	0.00263569	0.00622047	Trp53cor1	Significant	**	17	29276404	29298153	-	3732	lncRNA	tumor protein p53 pathway corepressor 1 [Source:MGI Symbol;Acc:MGI:3801771]	-
Il23a	11.6444	-2.69493	0.814021	9.6e-05	0.000298397	Il23a	Significant	***	10	128132008	128134621	-	2247	protein_coding	interleukin 23, alpha subunit p19 [Source:MGI Symbol;Acc:MGI:1932410]	-
Sema4f	6.34829	-2.70046	1.20149	0.00231748	0.00553482	Sema4f	Significant	**	6	82888866	82916750	-	5290	protein_coding	sema domain, immunoglobulin domain (Ig), TM domain, and short cytoplasmic domain [Source:MGI Symbol;Acc:MGI:1340055]	-
Eif4e3	39.5741	-2.70282	0.471207	1.03e-09	6.39e-09	Eif4e3	Significant	***	6	99602096	99643732	-	2515	protein_coding	eukaryotic translation initiation factor 4E member 3 [Source:MGI Symbol;Acc:MGI:1914142]	-
Gm5106	8.93538	-2.7065	0.927755	0.000370583	0.00104224	Gm5106	Significant	**	5	8823577	8848523	-	1334	lncRNA	predicted gene 5106 [Source:MGI Symbol;Acc:MGI:3643983]	-
Slc11a1	67.3373	-2.70686	0.333074	4.78e-17	5.93e-16	Slc11a1	Significant	***	1	74414354	74425221	+	3705	protein_coding	solute carrier family 11 (proton-coupled divalent metal ion transporters), member 1 [Source:MGI Symbol;Acc:MGI:1345275]	-
1700094D03Rik	7.90701	-2.70827	1.11494	0.00133625	0.0033579	1700094D03Rik	Significant	**	3	89970103	89975654	+	3097	protein_coding	RIKEN cDNA 1700094D03 gene [Source:MGI Symbol;Acc:MGI:1920795]	-
Clip4	9.10395	-2.7108	0.945419	0.000408738	0.0011398	Clip4	Significant	**	17	72075468	72171268	+	8514	protein_coding	CAP-GLY domain containing linker protein family, member 4 [Source:MGI Symbol;Acc:MGI:1919100]	-
Fgl2	4.98039	-2.71085	1.38062	0.00486349	0.0108277	Fgl2	Significant	*	5	21577640	21583372	+	3788	protein_coding	fibrinogen-like protein 2 [Source:MGI Symbol;Acc:MGI:103266]	-
Cfap91	23.5875	-2.71193	0.553806	1.09e-07	5.3e-07	Cfap91	Significant	***	16	38118116	38162505	-	4527	protein_coding	cilia and flagella associated protein 91 [Source:MGI Symbol;Acc:MGI:2443598]	-
Ppm1j	26.5196	-2.72305	0.527179	2.63e-08	1.38e-07	Ppm1j	Significant	***	3	104688372	104693334	+	1814	protein_coding	protein phosphatase 1J [Source:MGI Symbol;Acc:MGI:1919137]	-
Gm12403	7.6294	-2.72383	1.02651	0.000828616	0.00217724	Gm12403	Significant	**	4	41168646	41169604	+	959	processed_pseudogene	predicted gene 12403 [Source:MGI Symbol;Acc:MGI:3650109]	-
Nat14	36.4951	-2.72756	0.50119	5.23e-09	2.99e-08	Nat14	Significant	***	7	4925027	4928005	+	2080	protein_coding	N-acetyltransferase 14 [Source:MGI Symbol;Acc:MGI:3039561]	-
Cldn1	5.20328	-2.72863	1.43298	0.0050555	0.0112093	Cldn1	Significant	*	16	26175392	26190591	-	4841	protein_coding	claudin 1 [Source:MGI Symbol;Acc:MGI:1276109]	-
Gm39090	35.9274	-2.73164	0.450277	1.47e-10	1.01e-09	Gm39090	Significant	***	7	127291102	127300814	+	2918	lncRNA	predicted gene, 39090 [Source:MGI Symbol;Acc:MGI:5621975]	-
Lyz2	55.8257	-2.73503	0.356031	1.89e-15	2.05e-14	Lyz2	Significant	***	10	117113236	117118226	-	1316	protein_coding	lysozyme 2 [Source:MGI Symbol;Acc:MGI:96897]	-
Rtbdn	10.4593	-2.73743	0.856115	0.000146684	0.000439468	Rtbdn	Significant	***	8	85673620	85683232	+	3393	protein_coding	retbindin [Source:MGI Symbol;Acc:MGI:2443686]	-
P2rx1	25.836	-2.7427	0.588242	3.1e-07	1.41e-06	P2rx1	Significant	***	11	72889929	72906026	+	2625	protein_coding	purinergic receptor P2X, ligand-gated ion channel, 1 [Source:MGI Symbol;Acc:MGI:1098235]	-
ENSMUSG00000120633	6.37618	-2.74292	1.16558	0.00188695	0.00459769	ENSMUSG00000120633	Significant	**	8	111985899	111986270	+	372	lncRNA	novel transcript	-
Rpl3l	12.3579	-2.74721	0.852317	0.000115739	0.000353806	Rpl3l	Significant	***	17	24946794	24955117	+	1643	protein_coding	ribosomal protein L3-like [Source:MGI Symbol;Acc:MGI:1913461]	-
Dmtn	79.4864	-2.75185	0.337178	3.15e-17	3.95e-16	Dmtn	Significant	***	14	70838703	70873488	-	9804	protein_coding	dematin actin binding protein [Source:MGI Symbol;Acc:MGI:99670]	-
B4galnt4	150.278	-2.75522	0.221726	2.13e-36	7.85e-35	B4galnt4	Significant	***	7	140641017	140652313	+	3852	protein_coding	beta-1,4-N-acetyl-galactosaminyl transferase 4 [Source:MGI Symbol;Acc:MGI:2652891]	-
Vmn1r28	11.0899	-2.75533	0.927092	0.00026057	0.000751303	Vmn1r28	Significant	***	6	58239022	58252624	+	11160	protein_coding	vomeronasal 1 receptor 28 [Source:MGI Symbol;Acc:MGI:2159461]	-
Tspan2	9.25687	-2.76641	0.937427	0.000326901	0.000928651	Tspan2	Significant	***	3	102641845	102708829	+	4755	protein_coding	tetraspanin 2 [Source:MGI Symbol;Acc:MGI:1917997]	-
Etl4	17.6835	-2.76995	0.677032	4.45e-06	1.71e-05	Etl4	Significant	***	2	19914591	20815524	+	16148	protein_coding	enhancer trap locus 4 [Source:MGI Symbol;Acc:MGI:95454]	-
Gm5535	5.19185	-2.77033	1.41083	0.00462809	0.0103576	Gm5535	Significant	*	2	143940735	144049910	-	3777	lncRNA	predicted gene 5535 [Source:MGI Symbol;Acc:MGI:3645019]	-
Mcemp1	10.6241	-2.77348	0.871162	0.000153208	0.000457711	Mcemp1	Significant	***	8	3715754	3719259	+	1494	protein_coding	mast cell expressed membrane protein 1 [Source:MGI Symbol;Acc:MGI:1916439]	-
Chrnd	114.27	-2.78183	0.29094	1.08e-22	1.95e-21	Chrnd	Significant	***	1	87118329	87127792	+	3288	protein_coding	cholinergic receptor, nicotinic, delta polypeptide [Source:MGI Symbol;Acc:MGI:87893]	-
Insrr	5.12037	-2.78413	1.36505	0.00419229	0.00948583	Insrr	Significant	**	3	87704258	87723408	+	5714	protein_coding	insulin receptor-related receptor [Source:MGI Symbol;Acc:MGI:1346037]	-
ENSMUSG00000120545	8.08607	-2.78416	1.08367	0.000959811	0.00248393	ENSMUSG00000120545	Significant	**	15	36865871	36866472	-	474	lncRNA	novel transcript	-
Xlr3b	23.0194	-2.78516	0.550993	5.08e-08	2.58e-07	Xlr3b	Significant	***	X	72235813	72246536	+	3780	protein_coding	X-linked lymphocyte-regulated 3B [Source:MGI Symbol;Acc:MGI:109505]	-
Stxbp2	20.3328	-2.78532	0.589019	2.59e-07	1.19e-06	Stxbp2	Significant	***	8	3680955	3693644	+	4159	protein_coding	syntaxin binding protein 2 [Source:MGI Symbol;Acc:MGI:107370]	-
Pcdh10	55.261	-2.78919	0.364713	2.28e-15	2.45e-14	Pcdh10	Significant	***	3	45332833	45390058	+	15888	protein_coding	protocadherin 10 [Source:MGI Symbol;Acc:MGI:1338042]	-
Fads6	12.2508	-2.7962	0.807933	5.61e-05	0.000181628	Fads6	Significant	***	11	115170448	115188489	-	6653	protein_coding	fatty acid desaturase domain family, member 6 [Source:MGI Symbol;Acc:MGI:3039592]	-
Slc16a8	10.7101	-2.79759	0.841312	9.72e-05	0.000301626	Slc16a8	Significant	***	15	79135214	79138961	-	2276	protein_coding	solute carrier family 16 (monocarboxylic acid transporters), member 8 [Source:MGI Symbol;Acc:MGI:1929519]	-
Dyrk4	7.99601	-2.79813	1.03629	0.000706451	0.00188383	Dyrk4	Significant	**	6	126852983	126898802	-	2490	protein_coding	dual-specificity tyrosine-(Y)-phosphorylation regulated kinase 4 [Source:MGI Symbol;Acc:MGI:1330292]	-
Slc5a8	5.24415	-2.79921	1.38668	0.00419709	0.00949397	Slc5a8	Significant	**	10	88721854	88765377	+	5331	protein_coding	solute carrier family 5 (iodide transporter), member 8 [Source:MGI Symbol;Acc:MGI:2384916]	-
Cryzl2	43.4769	-2.80884	0.436864	1.35e-11	1.03e-10	Cryzl2	Significant	***	1	157286147	157320208	+	2534	protein_coding	crystallin zeta like 2 [Source:MGI Symbol;Acc:MGI:2448516]	-
Arl4d	101.099	-2.80921	0.29501	1.76e-22	3.14e-21	Arl4d	Significant	***	11	101556367	101558658	+	1382	protein_coding	ADP-ribosylation factor-like 4D [Source:MGI Symbol;Acc:MGI:1933155]	-
Syt1	11.1892	-2.80986	0.944202	0.000268045	0.000771729	Syt1	Significant	***	10	108333511	108846843	-	8338	protein_coding	synaptotagmin I [Source:MGI Symbol;Acc:MGI:99667]	-
Zfp704	5.46343	-2.81238	1.45753	0.00462715	0.010357	Zfp704	Significant	*	3	9492080	9675145	-	15255	protein_coding	zinc finger protein 704 [Source:MGI Symbol;Acc:MGI:2180715]	-
Kyat1	70.2365	-2.81359	0.330465	1.82e-18	2.52e-17	Kyat1	Significant	***	2	30075136	30095859	-	2923	protein_coding	kynurenine aminotransferase 1 [Source:MGI Symbol;Acc:MGI:1917516]	-
Apoe	131.015	-2.82021	0.273791	6.4e-26	1.37e-24	Apoe	Significant	***	7	19430034	19433113	-	2138	protein_coding	apolipoprotein E [Source:MGI Symbol;Acc:MGI:88057]	-
2310003N18Rik	10.9559	-2.82495	0.86764	0.000118378	0.000360824	2310003N18Rik	Significant	***	9	50143823	50144482	-	458	lncRNA	RIKEN cDNA 2310003N18 gene [Source:MGI Symbol;Acc:MGI:1919123]	-
1700018B08Rik	33.5429	-2.82505	0.459365	9.07e-11	6.35e-10	1700018B08Rik	Significant	***	8	122257519	122271059	-	1294	protein_coding	RIKEN cDNA 1700018B08 gene [Source:MGI Symbol;Acc:MGI:1923655]	-
Platr16	37.4943	-2.8287	0.501114	1.56e-09	9.48e-09	Platr16	Significant	***	4	145136815	145176326	+	1013	lncRNA	pluripotency associated transcript 16 [Source:MGI Symbol;Acc:MGI:3651931]	-
Folr1	16.862	-2.83154	0.716098	7.87e-06	2.92e-05	Folr1	Significant	***	7	101507538	101519995	-	2297	protein_coding	folate receptor 1 (adult) [Source:MGI Symbol;Acc:MGI:95568]	-
Ryr1	16.7996	-2.83269	0.686133	3.87e-06	1.5e-05	Ryr1	Significant	***	7	28702769	28824604	-	21838	protein_coding	ryanodine receptor 1, skeletal muscle [Source:MGI Symbol;Acc:MGI:99659]	-
Col17a1	8.63021	-2.85318	1.09995	0.000824398	0.00216688	Col17a1	Significant	**	19	47634783	47680533	-	6011	protein_coding	collagen, type XVII, alpha 1 [Source:MGI Symbol;Acc:MGI:88450]	-
Car6	363.264	-2.856	0.165322	7.18e-68	7.27e-66	Car6	Significant	***	4	150271472	150285789	-	1816	protein_coding	carbonic anhydrase 6 [Source:MGI Symbol;Acc:MGI:1333786]	-
Arhgef9	13.0363	-2.85946	0.851844	7.3e-05	0.000231889	Arhgef9	Significant	***	X	94092541	94240462	-	8776	protein_coding	CDC42 guanine nucleotide exchange factor (GEF) 9 [Source:MGI Symbol;Acc:MGI:2442233]	-
Cpn1	8.32492	-2.86143	1.02831	0.000541301	0.00147712	Cpn1	Significant	**	19	43944746	43974995	-	3688	protein_coding	carboxypeptidase N, polypeptide 1 [Source:MGI Symbol;Acc:MGI:2135874]	-
Chn2	6.8393	-2.86755	1.17381	0.00144451	0.00360649	Chn2	Significant	**	6	54016539	54278795	+	5812	protein_coding	chimerin 2 [Source:MGI Symbol;Acc:MGI:1917243]	-
Mannr	8.56354	-2.8722	1.0715	0.000676725	0.00181129	Mannr	Significant	**	3	29945136	29978348	+	3186	lncRNA	Mecom adjacent non-protein coding RNA [Source:MGI Symbol;Acc:MGI:5564803]	-
P2rx2	21.5023	-2.87287	0.605911	2.33e-07	1.08e-06	P2rx2	Significant	***	5	110487678	110491078	-	2574	protein_coding	purinergic receptor P2X, ligand-gated ion channel, 2 [Source:MGI Symbol;Acc:MGI:2665170]	-
Gm12648	55.1974	-2.88076	0.359242	1.24e-16	1.48e-15	Gm12648	Significant	***	4	93977813	94313825	-	656	lncRNA	predicted gene 12648 [Source:MGI Symbol;Acc:MGI:3649948]	-
Cd74	99.5764	-2.88868	0.304915	3.02e-22	5.35e-21	Cd74	Significant	***	18	60936920	60945724	+	1679	protein_coding	CD74 antigen (invariant polypeptide of major histocompatibility complex, class II antigen-associated) [Source:MGI Symbol;Acc:MGI:96534]	-
Theg	11.3518	-2.89167	0.856443	7.82e-05	0.000247178	Theg	Significant	***	10	79412213	79423165	-	1564	protein_coding	testicular haploid expressed gene [Source:MGI Symbol;Acc:MGI:1338756]	-
Arhgap27	40.8597	-2.89396	0.432563	2.56e-12	2.1e-11	Arhgap27	Significant	***	11	103222323	103254518	-	6415	protein_coding	Rho GTPase activating protein 27 [Source:MGI Symbol;Acc:MGI:1916903]	-
Icam5	48.3051	-2.89417	0.383745	5.33e-15	5.52e-14	Icam5	Significant	***	9	20943369	20950332	+	2947	protein_coding	intercellular adhesion molecule 5, telencephalin [Source:MGI Symbol;Acc:MGI:109430]	-
Nccrp1	12.9321	-2.89614	0.816625	4.03e-05	0.0001337	Nccrp1	Significant	***	7	28243021	28246679	-	1531	protein_coding	non-specific cytotoxic cell receptor protein 1 homolog (zebrafish) [Source:MGI Symbol;Acc:MGI:2685009]	-
Aoc2	77.1933	-2.89615	0.335571	6.04e-19	8.71e-18	Aoc2	Significant	***	11	101215889	101220528	+	2543	protein_coding	amine oxidase, copper containing 2 (retina-specific) [Source:MGI Symbol;Acc:MGI:2668431]	-
Snx20	29.3161	-2.89652	0.514739	1.98e-09	1.19e-08	Snx20	Significant	***	8	89353191	89362756	-	6439	protein_coding	sorting nexin 20 [Source:MGI Symbol;Acc:MGI:1918857]	-
Col11a2	18.2129	-2.91244	0.726912	5.55e-06	2.11e-05	Col11a2	Significant	***	17	34258411	34285659	+	6874	protein_coding	collagen, type XI, alpha 2 [Source:MGI Symbol;Acc:MGI:88447]	-
Akr1c12	51.7468	-2.91291	0.375344	9.83e-16	1.09e-14	Akr1c12	Significant	***	13	4318175	4329432	-	1261	protein_coding	aldo-keto reductase family 1, member C12 [Source:MGI Symbol;Acc:MGI:1351661]	-
Slc45a3	63.8483	-2.91399	0.353555	1.9e-17	2.44e-16	Slc45a3	Significant	***	1	131890705	131910707	+	3563	protein_coding	solute carrier family 45, member 3 [Source:MGI Symbol;Acc:MGI:1922082]	-
Gm7040	5.39474	-2.93236	1.34101	0.00315839	0.00733028	Gm7040	Significant	**	13	13495526	13497955	-	443	unprocessed_pseudogene	predicted gene 7040 [Source:MGI Symbol;Acc:MGI:3779654]	-
Gm7541	5.54293	-2.93293	1.36971	0.00324131	0.00751057	Gm7541	Significant	**	16	8441050	8441584	-	535	processed_pseudogene	predicted gene 7541 [Source:MGI Symbol;Acc:MGI:3648278]	-
S100a14	37.8434	-2.93706	0.478538	8.62e-11	6.06e-10	S100a14	Significant	***	3	90434163	90436144	+	1727	protein_coding	S100 calcium binding protein A14 [Source:MGI Symbol;Acc:MGI:1913416]	-
Gm1600	8.88803	-2.94325	1.05181	0.000479356	0.00132179	Gm1600	Significant	**	16	10141969	10165455	-	4727	lncRNA	predicted gene 1600 [Source:MGI Symbol;Acc:MGI:2686446]	-
Spx	10.6663	-2.94881	0.991702	0.000260427	0.000751028	Spx	Significant	***	6	142359167	142365456	+	1773	protein_coding	spexin hormone [Source:MGI Symbol;Acc:MGI:2442262]	-
Tent5d	42.5999	-2.95351	0.441322	2.36e-12	1.94e-11	Tent5d	Significant	***	X	106836196	106916515	+	3160	protein_coding	terminal nucleotidyltransferase 5D [Source:MGI Symbol;Acc:MGI:2685223]	-
Myzap	29.0996	-2.95471	0.567332	1.9e-08	1.02e-07	Myzap	Significant	***	9	71411629	71499642	-	5635	protein_coding	myocardial zonula adherens protein [Source:MGI Symbol;Acc:MGI:2142908]	-
Acp5	122.351	-2.95525	0.257028	1.44e-31	4.19e-30	Acp5	Significant	***	9	22038023	22047007	-	2030	protein_coding	acid phosphatase 5, tartrate resistant [Source:MGI Symbol;Acc:MGI:87883]	-
Gm17749	5.54635	-2.95988	1.3512	0.0030153	0.00701779	Gm17749	Significant	**	9	65427864	65437149	-	1880	lncRNA	predicted gene, 17749 [Source:MGI Symbol;Acc:MGI:5009827]	-
Gm38431	5.58581	-2.9699	1.35922	0.00301773	0.00702238	Gm38431	Significant	**	9	20978810	21003293	-	5042	protein_coding	predicted gene, 38431 [Source:MGI Symbol;Acc:MGI:5621316]	-
Dok2	13.3773	-2.97392	0.775201	1.39e-05	4.97e-05	Dok2	Significant	***	14	71003476	71015935	+	2902	protein_coding	docking protein 2 [Source:MGI Symbol;Acc:MGI:1332623]	-
Cdh2	230.711	-2.97692	0.216816	7.18e-44	3.44e-42	Cdh2	Significant	***	18	16721934	16942303	-	8066	protein_coding	cadherin 2 [Source:MGI Symbol;Acc:MGI:88355]	-
Abca4	10.2707	-2.98412	0.89582	9.7e-05	0.000300918	Abca4	Significant	***	3	121838092	121973772	+	12022	protein_coding	ATP-binding cassette, sub-family A (ABC1), member 4 [Source:MGI Symbol;Acc:MGI:109424]	-
Myh7b	34.1268	-2.99078	0.488832	1.02e-10	7.12e-10	Myh7b	Significant	***	2	155453132	155476227	+	6634	protein_coding	myosin, heavy chain 7B, cardiac muscle, beta [Source:MGI Symbol;Acc:MGI:3710243]	-
Aldoc	110.476	-2.99082	0.270893	2.84e-29	7.28e-28	Aldoc	Significant	***	11	78213794	78218607	+	3263	protein_coding	aldolase C, fructose-bisphosphate [Source:MGI Symbol;Acc:MGI:101863]	-
Myo7b	24.4173	-2.99124	0.561971	1.19e-08	6.54e-08	Myo7b	Significant	***	18	32092287	32170014	-	6699	protein_coding	myosin VIIB [Source:MGI Symbol;Acc:MGI:107709]	-
Cspg5	10.4917	-2.99267	0.918316	0.000116566	0.000355989	Cspg5	Significant	***	9	110072851	110091644	+	10074	protein_coding	chondroitin sulfate proteoglycan 5 [Source:MGI Symbol;Acc:MGI:1352747]	-
Lpl	665.279	-2.99316	0.207042	1.87e-48	1.07e-46	Lpl	Significant	***	8	69333143	69360100	+	10478	protein_coding	lipoprotein lipase [Source:MGI Symbol;Acc:MGI:96820]	-
Gm9121	10.6721	-2.99316	0.967859	0.000189037	0.000557055	Gm9121	Significant	***	3	93887371	93888441	-	1071	unprocessed_pseudogene	predicted pseudogene 9121 [Source:MGI Symbol;Acc:MGI:3644976]	-
A230028O05Rik	5.5552	-2.99458	1.31848	0.00261547	0.00618107	A230028O05Rik	Significant	**	16	24878123	24887808	+	3081	lncRNA	RIKEN cDNA A230028O05 gene [Source:MGI Symbol;Acc:MGI:2442126]	-
Plekha6	15.3364	-3.00112	0.740898	5.42e-06	2.06e-05	Plekha6	Significant	***	1	133091948	133231173	+	12530	protein_coding	pleckstrin homology domain containing, family A member 6 [Source:MGI Symbol;Acc:MGI:2388662]	-
Adamts20	15.2407	-3.00451	0.732639	4.52e-06	1.74e-05	Adamts20	Significant	***	15	94168044	94363299	-	8997	protein_coding	a disintegrin-like and metallopeptidase (reprolysin type) with thrombospondin type 1 motif, 20 [Source:MGI Symbol;Acc:MGI:2660628]	-
Cck	78.9883	-3.02172	0.329086	5e-21	8.17e-20	Cck	Significant	***	9	121318890	121324760	-	1305	protein_coding	cholecystokinin [Source:MGI Symbol;Acc:MGI:88297]	-
Rnd1	243.527	-3.02399	0.215901	7.9e-46	4.1e-44	Rnd1	Significant	***	15	98561302	98575342	-	2967	protein_coding	Rho family GTPase 1 [Source:MGI Symbol;Acc:MGI:2444878]	-
Sis	48.2345	-3.02678	0.446868	1.22e-12	1.02e-11	Sis	Significant	***	3	72795890	72875196	-	7464	protein_coding	sucrase isomaltase (alpha-glucosidase) [Source:MGI Symbol;Acc:MGI:1917233]	-
H2-Oa	33.667	-3.03283	0.525703	7.98e-10	5.02e-09	H2-Oa	Significant	***	17	34311314	34314208	+	1407	protein_coding	histocompatibility 2, O region alpha locus [Source:MGI Symbol;Acc:MGI:95924]	-
Prph	12.3436	-3.03304	0.8394	3.19e-05	0.000107491	Prph	Significant	***	15	98953055	98956859	+	1999	protein_coding	peripherin [Source:MGI Symbol;Acc:MGI:97774]	-
Cox4i2	12.4027	-3.03578	0.852375	3.82e-05	0.000126993	Cox4i2	Significant	***	2	152596093	152606957	+	788	protein_coding	cytochrome c oxidase subunit 4I2 [Source:MGI Symbol;Acc:MGI:2135755]	-
1810008I18Rik	15.3794	-3.03735	0.71043	2.26e-06	9.14e-06	1810008I18Rik	Significant	***	7	65452758	65457460	+	3968	lncRNA	RIKEN cDNA 1810008I18 gene [Source:MGI Symbol;Acc:MGI:1920875]	-
Ppm1n	30.1316	-3.03753	0.529075	1.04e-09	6.43e-09	Ppm1n	Significant	***	7	19010730	19013989	-	2234	protein_coding	protein phosphatase, Mg2+/Mn2+ dependent, 1N (putative) [Source:MGI Symbol;Acc:MGI:2142330]	-
Accsl	59.3318	-3.03954	0.384493	2.88e-16	3.34e-15	Accsl	Significant	***	2	93685706	93699502	-	2801	protein_coding	1-aminocyclopropane-1-carboxylate synthase (non-functional)-like [Source:MGI Symbol;Acc:MGI:3584519]	-
Ttbk1	12.3943	-3.04035	0.882315	5.83e-05	0.000188223	Ttbk1	Significant	***	17	46753374	46798601	-	14097	protein_coding	tau tubulin kinase 1 [Source:MGI Symbol;Acc:MGI:2147036]	-
Shbg	12.2687	-3.05297	0.833011	2.83e-05	9.6e-05	Shbg	Significant	***	11	69505630	69508731	-	1506	protein_coding	sex hormone binding globulin [Source:MGI Symbol;Acc:MGI:98295]	-
Robo2	9.04142	-3.05575	0.999099	0.000245285	0.000710346	Robo2	Significant	***	16	73688727	74208713	-	16983	protein_coding	roundabout guidance receptor 2 [Source:MGI Symbol;Acc:MGI:1890110]	-
Gm11627	9.02214	-3.06236	0.977524	0.000201011	0.000589372	Gm11627	Significant	***	11	102467224	102470287	-	1160	protein_coding	predicted gene 11627 [Source:MGI Symbol;Acc:MGI:3650659]	-
Dlgap2	9.03371	-3.06252	0.987849	0.000218368	0.000636479	Dlgap2	Significant	***	8	14145865	14897680	+	6149	protein_coding	DLG associated protein 2 [Source:MGI Symbol;Acc:MGI:2443181]	-
Plk-ps1	43.9116	-3.06714	0.436415	2.27e-13	2.04e-12	Plk-ps1	Significant	***	5	35711528	35713314	+	1787	processed_pseudogene	polo like kinase, pseudogene 1 [Source:MGI Symbol;Acc:MGI:103247]	-
Slc23a3	17.2413	-3.07702	0.665523	4.7e-07	2.09e-06	Slc23a3	Significant	***	1	75102185	75110534	-	2167	protein_coding	solute carrier family 23 (nucleobase transporters), member 3 [Source:MGI Symbol;Acc:MGI:104516]	-
Hsh2d	120.12	-3.07817	0.262468	1e-32	3.09e-31	Hsh2d	Significant	***	8	72943482	72955371	+	1824	protein_coding	hematopoietic SH2 domain containing [Source:MGI Symbol;Acc:MGI:2676364]	-
Gm15767	23.9648	-3.08182	0.572074	8.77e-09	4.89e-08	Gm15767	Significant	***	6	147143037	147145361	-	1594	lncRNA	predicted gene 15767 [Source:MGI Symbol;Acc:MGI:3783209]	-
Pkd1l2	27.7165	-3.08777	0.544651	1.6e-09	9.67e-09	Pkd1l2	Significant	***	8	117722418	117809188	-	8301	protein_coding	polycystic kidney disease 1 like 2 [Source:MGI Symbol;Acc:MGI:2664668]	-
Fam71f2	7.43268	-3.09503	1.10922	0.000621868	0.00167497	Fam71f2	Significant	**	6	29279592	29290679	+	1276	protein_coding	family with sequence similarity 71, member F2 [Source:MGI Symbol;Acc:MGI:2141439]	-
Acod1	12.8205	-3.09853	0.849715	2.78e-05	9.47e-05	Acod1	Significant	***	14	103284413	103294009	+	2623	protein_coding	aconitate decarboxylase 1 [Source:MGI Symbol;Acc:MGI:103206]	-
Gbx1	14.3511	-3.09974	0.761169	5.32e-06	2.03e-05	Gbx1	Significant	***	5	24707755	24732200	-	3475	protein_coding	gastrulation brain homeobox 1 [Source:MGI Symbol;Acc:MGI:95667]	Homeobox
Prdm1	16.031	-3.11235	0.731061	2.42e-06	9.73e-06	Prdm1	Significant	***	10	44313173	44404497	-	5579	protein_coding	PR domain containing 1, with ZNF domain [Source:MGI Symbol;Acc:MGI:99655]	zf-C2H2
Kcnj4	36.4083	-3.11261	0.476358	7.37e-12	5.79e-11	Kcnj4	Significant	***	15	79367915	79389442	-	2152	protein_coding	potassium inwardly-rectifying channel, subfamily J, member 4 [Source:MGI Symbol;Acc:MGI:104743]	-
Col11a1	107.782	-3.11818	0.287507	2.32e-28	5.72e-27	Col11a1	Significant	***	3	113824189	114014367	+	12744	protein_coding	collagen, type XI, alpha 1 [Source:MGI Symbol;Acc:MGI:88446]	-
Grk3	11.0809	-3.12021	0.896058	5.65e-05	0.000182916	Grk3	Significant	***	5	113058348	113163657	-	8693	protein_coding	G protein-coupled receptor kinase 3 [Source:MGI Symbol;Acc:MGI:87941]	-
Gpr137c	21.2087	-3.1217	0.608985	3.58e-08	1.85e-07	Gpr137c	Significant	***	14	45457174	45520182	+	8776	protein_coding	G protein-coupled receptor 137C [Source:MGI Symbol;Acc:MGI:1917963]	-
Mblac1	6.07869	-3.13355	1.3405	0.0021055	0.0050692	Mblac1	Significant	**	5	138192576	138193883	+	1308	protein_coding	metallo-beta-lactamase domain containing 1 [Source:MGI Symbol;Acc:MGI:2679717]	-
Ptpn7	16.258	-3.13464	0.733408	2.21e-06	8.96e-06	Ptpn7	Significant	***	1	135060438	135073055	+	6102	protein_coding	protein tyrosine phosphatase, non-receptor type 7 [Source:MGI Symbol;Acc:MGI:2156893]	-
Ccdc40	8.06426	-3.13522	1.18063	0.000750649	0.00198993	Ccdc40	Significant	**	11	119119398	119156064	+	6030	protein_coding	coiled-coil domain containing 40 [Source:MGI Symbol;Acc:MGI:2443893]	-
Tspan33	135.363	-3.14322	0.263899	1.11e-33	3.6e-32	Tspan33	Significant	***	6	29694221	29718558	+	5195	protein_coding	tetraspanin 33 [Source:MGI Symbol;Acc:MGI:1919012]	-
Awat2	16.4096	-3.14796	0.714178	1.23e-06	5.15e-06	Awat2	Significant	***	X	99445827	99486323	-	2126	protein_coding	acyl-CoA wax alcohol acyltransferase 2 [Source:MGI Symbol;Acc:MGI:3045345]	-
Clec2f	511.766	-3.15509	0.147769	3.96e-102	9.48e-100	Clec2f	Significant	***	6	128991075	128997490	+	657	protein_coding	C-type lectin domain family 2, member f [Source:MGI Symbol;Acc:MGI:3522133]	-
Fcna	21.6773	-3.15546	0.614265	3.31e-08	1.72e-07	Fcna	Significant	***	2	25514678	25518042	-	1374	protein_coding	ficolin A [Source:MGI Symbol;Acc:MGI:1340905]	-
Fyb	14.8955	-3.15554	0.771454	4.79e-06	1.84e-05	Fyb	Significant	***	15	6552334	6692794	+	5384	protein_coding	FYN binding protein [Source:MGI Symbol;Acc:MGI:1346327]	-
Tmem169	9.69719	-3.15623	1.00763	0.000184957	0.000545745	Tmem169	Significant	***	1	72323528	72342263	+	3054	protein_coding	transmembrane protein 169 [Source:MGI Symbol;Acc:MGI:2442781]	-
Ablim1	118.614	-3.15681	0.257326	1.67e-35	5.92e-34	Ablim1	Significant	***	19	57021165	57303351	-	11949	protein_coding	actin-binding LIM protein 1 [Source:MGI Symbol;Acc:MGI:1194500]	-
Gm29865	7.94782	-3.16035	1.14632	0.000612976	0.00165328	Gm29865	Significant	**	3	131465566	131736504	+	451	lncRNA	predicted gene, 29865 [Source:MGI Symbol;Acc:MGI:5589024]	-
Itgb8	64.4681	-3.16501	0.390814	5.46e-17	6.76e-16	Itgb8	Significant	***	12	119121757	119202537	-	11060	protein_coding	integrin beta 8 [Source:MGI Symbol;Acc:MGI:1338035]	-
Fyb2	16.8412	-3.17501	0.723561	1.26e-06	5.26e-06	Fyb2	Significant	***	4	104770653	104874060	+	3136	protein_coding	FYN binding protein 2 [Source:MGI Symbol;Acc:MGI:2685466]	-
Tmem184a	9.5287	-3.18299	0.948525	9.97e-05	0.000308765	Tmem184a	Significant	***	5	139788240	139805672	-	5277	protein_coding	transmembrane protein 184a [Source:MGI Symbol;Acc:MGI:2385897]	-
Pkd2l1	6.05526	-3.18778	1.31889	0.00188171	0.00458565	Pkd2l1	Significant	**	19	44136076	44180881	-	3530	protein_coding	polycystic kidney disease 2-like 1 [Source:MGI Symbol;Acc:MGI:1352448]	-
M1ap	15.1408	-3.18994	0.762285	3.22e-06	1.27e-05	M1ap	Significant	***	6	82923883	83007290	+	2212	protein_coding	meiosis 1 associated protein [Source:MGI Symbol;Acc:MGI:1315200]	-
Marchf1	20.2518	-3.19179	0.641772	8.12e-08	4.01e-07	Marchf1	Significant	***	8	66070552	66924289	+	7146	protein_coding	membrane associated ring-CH-type finger 1 [Source:MGI Symbol;Acc:MGI:1920175]	-
Gm43303	6.09245	-3.192	1.30094	0.00172123	0.00422915	Gm43303	Significant	**	5	45350011	45409271	-	669	lncRNA	predicted gene 43303 [Source:MGI Symbol;Acc:MGI:5663440]	-
Tslrn1	39.8947	-3.19288	0.441458	5.81e-14	5.51e-13	Tslrn1	Significant	***	X	61554145	61570617	-	778	lncRNA	testis specific long noncoding RNA 1 [Source:MGI Symbol;Acc:MGI:1922795]	-
Tnni1	18.6926	-3.1998	0.696645	5.06e-07	2.23e-06	Tnni1	Significant	***	1	135707172	135738727	+	3600	protein_coding	troponin I, skeletal, slow 1 [Source:MGI Symbol;Acc:MGI:105073]	-
Aire	38.3586	-3.20266	0.451764	1.64e-13	1.49e-12	Aire	Significant	***	10	77865856	77879444	-	3825	protein_coding	autoimmune regulator (autoimmune polyendocrinopathy candidiasis ectodermal dystrophy) [Source:MGI Symbol;Acc:MGI:1338803]	SAND
Dpf3	13.4065	-3.20885	0.814847	9.66e-06	3.54e-05	Dpf3	Significant	***	12	83260519	83534490	-	4225	protein_coding	D4, zinc and double PHD fingers, family 3 [Source:MGI Symbol;Acc:MGI:1917377]	-
Sema3g	108.928	-3.21178	0.300589	1.28e-27	2.98e-26	Sema3g	Significant	***	14	30939817	30952309	+	4540	protein_coding	sema domain, immunoglobulin domain (Ig), short basic domain, secreted, (semaphorin) 3G [Source:MGI Symbol;Acc:MGI:3041242]	-
Myo15b	16.9582	-3.22108	0.698182	5.03e-07	2.21e-06	Myo15b	Significant	***	11	115749232	115783429	+	9857	protein_coding	myosin XVB [Source:MGI Symbol;Acc:MGI:2685534]	-
Robo1	69.3957	-3.22328	0.355875	1.64e-20	2.61e-19	Robo1	Significant	***	16	72105194	72842983	+	16511	protein_coding	roundabout guidance receptor 1 [Source:MGI Symbol;Acc:MGI:1274781]	-
Ccdc28b	37.6641	-3.22389	0.507705	2.17e-11	1.63e-10	Ccdc28b	Significant	***	4	129513067	129517740	-	2026	protein_coding	coiled coil domain containing 28B [Source:MGI Symbol;Acc:MGI:1913514]	-
Appbp2os	11.6187	-3.23095	0.868481	2.48e-05	8.52e-05	Appbp2os	Significant	***	11	85125601	85129130	+	1031	lncRNA	amyloid beta precursor protein (cytoplasmic tail) binding protein 2, opposite strand [Source:MGI Symbol;Acc:MGI:3603817]	-
Dnajc6	10.4612	-3.23703	1.03529	0.000168343	0.00049943	Dnajc6	Significant	***	4	101353828	101499996	+	5926	protein_coding	DnaJ heat shock protein family (Hsp40) member C6 [Source:MGI Symbol;Acc:MGI:1919935]	-
Rsph10b	8.12479	-3.23755	1.10179	0.000383741	0.00107637	Rsph10b	Significant	**	5	143869853	143922537	+	3101	protein_coding	radial spoke head 10 homolog B (Chlamydomonas) [Source:MGI Symbol;Acc:MGI:1922386]	-
Wfdc1	138.51	-3.24298	0.265521	2.79e-35	9.78e-34	Wfdc1	Significant	***	8	120393104	120414961	+	1539	protein_coding	WAP four-disulfide core domain 1 [Source:MGI Symbol;Acc:MGI:1915116]	-
Dapp1	35.9807	-3.24712	0.505858	1.52e-11	1.15e-10	Dapp1	Significant	***	3	137636768	137687306	-	4124	protein_coding	dual adaptor for phosphotyrosine and 3-phosphoinositides 1 [Source:MGI Symbol;Acc:MGI:1347063]	-
Milr1	6.19202	-3.26103	1.27472	0.00138769	0.00347561	Milr1	Significant	**	11	106642052	106659620	+	2474	protein_coding	mast cell immunoglobulin like receptor 1 [Source:MGI Symbol;Acc:MGI:2685731]	-
Klk8	17.6677	-3.27426	0.700004	3.48e-07	1.57e-06	Klk8	Significant	***	7	43447001	43453250	+	1540	protein_coding	kallikrein related-peptidase 8 [Source:MGI Symbol;Acc:MGI:1343327]	-
Dqx1	14.4753	-3.2757	0.883476	2e-05	6.96e-05	Dqx1	Significant	***	6	83034825	83044299	+	3419	protein_coding	DEAQ RNA-dependent ATPase [Source:MGI Symbol;Acc:MGI:2136388]	-
Fgfbp1	36.3779	-3.27831	0.504565	9.79e-12	7.58e-11	Fgfbp1	Significant	***	5	44136200	44139121	-	2263	protein_coding	fibroblast growth factor binding protein 1 [Source:MGI Symbol;Acc:MGI:1096350]	-
Ifi206	21.7974	-3.2963	0.689186	1.91e-07	8.96e-07	Ifi206	Significant	***	1	173296051	173318607	-	3054	protein_coding	interferon activated gene 206 [Source:MGI Symbol;Acc:MGI:3646410]	-
Plcb2	13.9642	-3.3003	0.799614	4.68e-06	1.8e-05	Plcb2	Significant	***	2	118537998	118558919	-	6597	protein_coding	phospholipase C, beta 2 [Source:MGI Symbol;Acc:MGI:107465]	-
Kpna7	19.6811	-3.30181	0.644584	3.93e-08	2.02e-07	Kpna7	Significant	***	5	144920329	145020840	-	3135	protein_coding	karyopherin alpha 7 (importin alpha 8) [Source:MGI Symbol;Acc:MGI:2141165]	-
1700013F07Rik	16.2448	-3.31964	0.758657	1.43e-06	5.96e-06	1700013F07Rik	Significant	***	3	108441466	108452039	+	1452	protein_coding	RIKEN cDNA 1700013F07 gene [Source:MGI Symbol;Acc:MGI:1922754]	-
Fa2h	12.3516	-3.32578	0.857655	1.31e-05	4.7e-05	Fa2h	Significant	***	8	112071767	112120456	-	3008	protein_coding	fatty acid 2-hydroxylase [Source:MGI Symbol;Acc:MGI:2443327]	-
Lpar5	6.55303	-3.32648	1.29095	0.00123476	0.0031253	Lpar5	Significant	**	6	125044883	125059435	+	1515	protein_coding	lysophosphatidic acid receptor 5 [Source:MGI Symbol;Acc:MGI:2685918]	-
Pkia	358.379	-3.3316	0.179658	1.03e-77	1.54e-75	Pkia	Significant	***	3	7431729	7510426	+	3721	protein_coding	protein kinase inhibitor, alpha [Source:MGI Symbol;Acc:MGI:104747]	-
Cyp2c23	23.8908	-3.33194	0.589954	2.14e-09	1.28e-08	Cyp2c23	Significant	***	19	43993461	44017647	-	2158	protein_coding	cytochrome P450, family 2, subfamily c, polypeptide 23 [Source:MGI Symbol;Acc:MGI:1888897]	-
Cygb	12.7235	-3.33195	0.901021	2.33e-05	8.05e-05	Cygb	Significant	***	11	116536421	116545139	-	2331	protein_coding	cytoglobin [Source:MGI Symbol;Acc:MGI:2149481]	-
Pygm	29.9238	-3.33766	0.528939	3.5e-11	2.58e-10	Pygm	Significant	***	19	6434429	6448489	+	3218	protein_coding	muscle glycogen phosphorylase [Source:MGI Symbol;Acc:MGI:97830]	-
Ifi207	342.43	-3.33971	0.233568	1.84e-47	1.02e-45	Ifi207	Significant	***	1	173550993	173569313	-	3422	protein_coding	interferon activated gene 207 [Source:MGI Symbol;Acc:MGI:2138302]	-
Gbp5	76.2579	-3.37195	0.334622	8.45e-25	1.73e-23	Gbp5	Significant	***	3	142199739	142228105	+	6637	protein_coding	guanylate binding protein 5 [Source:MGI Symbol;Acc:MGI:2429943]	-
Unc80	8.53868	-3.37498	1.05868	0.000196587	0.000577201	Unc80	Significant	***	1	66507526	66738307	+	14425	protein_coding	unc-80, NALCN activator [Source:MGI Symbol;Acc:MGI:2652882]	-
Phex	858.567	-3.37815	0.144389	3.64e-122	1.55e-119	Phex	Significant	***	X	155945071	156198308	-	6291	protein_coding	phosphate regulating endopeptidase homolog, X-linked [Source:MGI Symbol;Acc:MGI:107489]	-
Zfp13	16.9289	-3.38391	0.752294	7.94e-07	3.41e-06	Zfp13	Significant	***	17	23794818	23818461	-	2652	protein_coding	zinc finger protein 13 [Source:MGI Symbol;Acc:MGI:99159]	zf-C2H2
Galr3	4.58844	-3.38705	1.64508	0.00211715	0.0050918	Galr3	Significant	**	15	78926085	78927758	+	1245	protein_coding	galanin receptor 3 [Source:MGI Symbol;Acc:MGI:1329003]	-
Jph3	10.5799	-3.38718	0.943706	4.49e-05	0.000147833	Jph3	Significant	***	8	122456362	122521015	+	4457	protein_coding	junctophilin 3 [Source:MGI Symbol;Acc:MGI:1891497]	-
Mageb7-ps	10.8469	-3.39994	0.946344	4.14e-05	0.000136861	Mageb7-ps	Significant	***	X	85441810	85442850	-	1041	unprocessed_pseudogene	MAGE family member B7, pseudogene [Source:MGI Symbol;Acc:MGI:2148171]	-
Scamp5	45.4429	-3.41024	0.430061	2.88e-16	3.34e-15	Scamp5	Significant	***	9	57348610	57375343	-	3707	protein_coding	secretory carrier membrane protein 5 [Source:MGI Symbol;Acc:MGI:1928948]	-
Wfdc13	27.0967	-3.41337	0.568936	2.64e-10	1.75e-09	Wfdc13	Significant	***	2	164527027	164529626	+	1074	protein_coding	WAP four-disulfide core domain 13 [Source:MGI Symbol;Acc:MGI:3582777]	-
Gm30504	4.62393	-3.42281	1.63222	0.00197378	0.00478783	Gm30504	Significant	**	8	45563518	45649578	+	2462	lncRNA	predicted gene, 30504 [Source:MGI Symbol;Acc:MGI:5589663]	-
Slc38a3	41.6605	-3.42825	0.449048	3.14e-15	3.34e-14	Slc38a3	Significant	***	9	107527833	107546729	-	5277	protein_coding	solute carrier family 38, member 3 [Source:MGI Symbol;Acc:MGI:1923507]	-
Als2cl	19.5477	-3.42989	0.711109	1.61e-07	7.63e-07	Als2cl	Significant	***	9	110708938	110729598	+	5883	protein_coding	ALS2 C-terminal like [Source:MGI Symbol;Acc:MGI:2447532]	-
Cnga3	6.81886	-3.43182	1.25999	0.000887063	0.0023177	Cnga3	Significant	**	1	37253515	37302465	+	3957	protein_coding	cyclic nucleotide gated channel alpha 3 [Source:MGI Symbol;Acc:MGI:1341818]	-
Fer1l6	13.083	-3.43425	0.871287	1.02e-05	3.71e-05	Fer1l6	Significant	***	15	58381897	58536941	+	8053	protein_coding	fer-1-like 6 (C. elegans) [Source:MGI Symbol;Acc:MGI:3645398]	-
Slc4a5	33.8555	-3.43437	0.556015	7.71e-11	5.46e-10	Slc4a5	Significant	***	6	83196810	83281927	+	5804	protein_coding	solute carrier family 4, sodium bicarbonate cotransporter, member 5 [Source:MGI Symbol;Acc:MGI:2443220]	-
ENSMUSG00000120820	6.81881	-3.43486	1.26208	0.000896283	0.00233869	ENSMUSG00000120820	Significant	**	14	70526981	70538735	+	900	lncRNA	novel transcript	-
ENSMUSG00000120160	31.9353	-3.44853	0.526875	7.83e-12	6.13e-11	ENSMUSG00000120160	Significant	***	3	138781209	138782153	+	945	lncRNA	novel transcript	-
9330102E08Rik	88.0451	-3.45143	0.318177	2.83e-28	6.91e-27	9330102E08Rik	Significant	***	6	128146667	128160766	-	3923	translated_unprocessed_pseudogene	RIKEN cDNA 9330102E08 gene [Source:MGI Symbol;Acc:MGI:3026973]	-
Hnf1aos1	4.93297	-3.45153	1.68945	0.00205615	0.00496021	Hnf1aos1	Significant	**	5	115106843	115136105	+	1388	lncRNA	HNF1 homeobox A, opposite strand 1 [Source:MGI Symbol;Acc:MGI:3652225]	-
Gm43062	6.84296	-3.45231	1.25811	0.000846668	0.00221913	Gm43062	Significant	**	3	102978490	102979808	+	1319	lncRNA	predicted gene 43062 [Source:MGI Symbol;Acc:MGI:5663199]	-
Acsm4	7.08608	-3.46326	1.30039	0.000953829	0.00247128	Acsm4	Significant	**	7	119289249	119313788	+	2152	protein_coding	acyl-CoA synthetase medium-chain family member 4 [Source:MGI Symbol;Acc:MGI:2681844]	-
Adgrg7	4.72889	-3.46469	1.6204	0.00177424	0.00434789	Adgrg7	Significant	**	16	56544972	56616218	-	2698	protein_coding	adhesion G protein-coupled receptor G7 [Source:MGI Symbol;Acc:MGI:2441732]	-
Prkcg	15.4668	-3.46817	0.80798	2.24e-06	9.06e-06	Prkcg	Significant	***	7	3337704	3379615	+	3611	protein_coding	protein kinase C, gamma [Source:MGI Symbol;Acc:MGI:97597]	-
Wfdc2	515.233	-3.48075	0.177569	1.21e-86	2.2e-84	Wfdc2	Significant	***	2	164404333	164410430	+	1140	protein_coding	WAP four-disulfide core domain 2 [Source:MGI Symbol;Acc:MGI:1914951]	-
Sprr1b	186.368	-3.48591	0.243297	1.68e-47	9.37e-46	Sprr1b	Significant	***	3	92344116	92346096	-	830	protein_coding	small proline-rich protein 1B [Source:MGI Symbol;Acc:MGI:106659]	-
Arhgap8	7.06286	-3.49935	1.25887	0.000753869	0.00199773	Arhgap8	Significant	**	15	84604253	84656408	+	3546	protein_coding	Rho GTPase activating protein 8 [Source:MGI Symbol;Acc:MGI:1920417]	-
Prickle1	13.934	-3.50185	0.893578	9.86e-06	3.6e-05	Prickle1	Significant	***	15	93396995	93493772	-	4345	protein_coding	prickle planar cell polarity protein 1 [Source:MGI Symbol;Acc:MGI:1916034]	-
Gm50147	13.504	-3.50292	0.85218	5.36e-06	2.04e-05	Gm50147	Significant	***	19	36229127	36233736	+	602	lncRNA	predicted gene, 50147 [Source:MGI Symbol;Acc:MGI:6302902]	-
Fbxo41	4.78342	-3.52152	1.6162	0.00166522	0.0041031	Fbxo41	Significant	**	6	85446556	85479976	-	6680	protein_coding	F-box protein 41 [Source:MGI Symbol;Acc:MGI:1261912]	-
Kcnn1	79.0325	-3.52161	0.333992	7.46e-27	1.67e-25	Kcnn1	Significant	***	8	71294693	71315902	-	4587	protein_coding	potassium intermediate/small conductance calcium-activated channel, subfamily N, member 1 [Source:MGI Symbol;Acc:MGI:1933993]	-
Arhgap25	55.141	-3.52434	0.405573	4.97e-19	7.19e-18	Arhgap25	Significant	***	6	87435527	87510241	-	4434	protein_coding	Rho GTPase activating protein 25 [Source:MGI Symbol;Acc:MGI:2443687]	-
Dnah1	33.6498	-3.52636	0.524315	2.2e-12	1.82e-11	Dnah1	Significant	***	14	30982332	31045853	-	13043	protein_coding	dynein, axonemal, heavy chain 1 [Source:MGI Symbol;Acc:MGI:107721]	-
Gm32051	11.677	-3.53222	0.944362	2.4e-05	8.28e-05	Gm32051	Significant	***	5	105557205	105563536	+	2768	lncRNA	predicted gene, 32051 [Source:MGI Symbol;Acc:MGI:5591210]	-
Gm15107	9.31345	-3.5329	1.04086	9.93e-05	0.000307822	Gm15107	Significant	***	X	146963720	147007706	+	2028	protein_coding	predicted gene 15107 [Source:MGI Symbol;Acc:MGI:3713328]	-
Gm43860	80.392	-3.53323	0.352916	1.46e-24	2.94e-23	Gm43860	Significant	***	5	35708604	35711308	-	2705	TEC	predicted gene 43860 [Source:MGI Symbol;Acc:MGI:5663997]	-
Lrrc25	7.19938	-3.53732	1.2449	0.000648318	0.00174027	Lrrc25	Significant	**	8	71068805	71074133	+	2039	protein_coding	leucine rich repeat containing 25 [Source:MGI Symbol;Acc:MGI:2445284]	-
Mirt1	40.5319	-3.54841	0.471327	7.16e-15	7.31e-14	Mirt1	Significant	***	19	53431661	53453227	-	8627	lncRNA	myocardial infarction associated transcript 1 [Source:MGI Symbol;Acc:MGI:1922001]	-
Ct55	11.5675	-3.54847	0.917133	1.6e-05	5.67e-05	Ct55	Significant	***	X	52726793	52740408	+	1427	protein_coding	cancer/testis antigen 55 [Source:MGI Symbol;Acc:MGI:1922263]	-
Slc16a13	31.8619	-3.55254	0.53928	5.87e-12	4.66e-11	Slc16a13	Significant	***	11	70107615	70111890	-	2601	protein_coding	solute carrier family 16 (monocarboxylic acid transporters), member 13 [Source:MGI Symbol;Acc:MGI:1916559]	-
Fer1l4	9.46313	-3.56024	1.07091	0.000124436	0.000377687	Fer1l4	Significant	***	2	155861059	155894867	-	6896	protein_coding	fer-1-like 4 (C. elegans) [Source:MGI Symbol;Acc:MGI:1921812]	-
Prl2c5	9.70185	-3.57324	1.09234	0.000139846	0.000420496	Prl2c5	Significant	***	13	13357300	13366508	+	1177	protein_coding	prolactin family 2, subfamily c, member 5 [Source:MGI Symbol;Acc:MGI:1858413]	-
4930479H17Rik	37.106	-3.57375	0.533085	2.36e-12	1.94e-11	4930479H17Rik	Significant	***	7	30047070	30052746	-	292	lncRNA	RIKEN cDNA 4930479H17 gene [Source:MGI Symbol;Acc:MGI:1925421]	-
Prss12	18.5869	-3.57473	0.741269	1.92e-07	9e-07	Prss12	Significant	***	3	123240562	123300246	+	2602	protein_coding	protease, serine 12 neurotrypsin (motopsin) [Source:MGI Symbol;Acc:MGI:1100881]	-
Abcb1a	18.4284	-3.57507	0.706338	6.34e-08	3.18e-07	Abcb1a	Significant	***	5	8710077	8798575	+	5480	protein_coding	ATP-binding cassette, sub-family B (MDR/TAP), member 1A [Source:MGI Symbol;Acc:MGI:97570]	-
Gm16853	7.46023	-3.57695	1.29155	0.00073454	0.00195082	Gm16853	Significant	**	9	21316538	21323016	-	1986	lncRNA	predicted gene, 16853 [Source:MGI Symbol;Acc:MGI:4439777]	-
Gipr	23.3358	-3.58146	0.640282	2.96e-09	1.74e-08	Gipr	Significant	***	7	18889986	18900052	-	3482	protein_coding	gastric inhibitory polypeptide receptor [Source:MGI Symbol;Acc:MGI:1352753]	-
Avil	73.9801	-3.58241	0.374464	1.15e-22	2.07e-21	Avil	Significant	***	10	126836578	126856863	+	3398	protein_coding	advillin [Source:MGI Symbol;Acc:MGI:1333798]	-
Btn1a1	36.9065	-3.58781	0.491961	4.41e-14	4.23e-13	Btn1a1	Significant	***	13	23641162	23650071	-	4119	protein_coding	butyrophilin, subfamily 1, member A1 [Source:MGI Symbol;Acc:MGI:103118]	-
Parvg	9.48081	-3.58952	1.0191	6.9e-05	0.000219919	Parvg	Significant	***	15	84208227	84227179	+	3090	protein_coding	parvin, gamma [Source:MGI Symbol;Acc:MGI:2158329]	-
9130019O22Rik	16.6081	-3.59184	0.766306	3.79e-07	1.7e-06	9130019O22Rik	Significant	***	7	126981432	126986338	-	3878	protein_coding	RIKEN cDNA 9130019O22 gene [Source:MGI Symbol;Acc:MGI:1926171]	zf-C2H2
Ptprt	5.05762	-3.59381	1.64414	0.00157515	0.00390118	Ptprt	Significant	**	2	161363910	162503067	-	12611	protein_coding	protein tyrosine phosphatase, receptor type, T [Source:MGI Symbol;Acc:MGI:1321152]	-
Sh2d6	28.2033	-3.59471	0.594383	1.86e-10	1.26e-09	Sh2d6	Significant	***	6	72490624	72498690	-	1690	protein_coding	SH2 domain containing 6 [Source:MGI Symbol;Acc:MGI:1918380]	-
Gsta5	7.51064	-3.61001	1.26173	0.000604184	0.00163291	Gsta5	Significant	**	9	78197205	78212807	+	1074	protein_coding	glutathione S-transferase alpha 5 [Source:MGI Symbol;Acc:MGI:3704339]	-
Klrc1	16.7866	-3.61748	0.776041	4.42e-07	1.97e-06	Klrc1	Significant	***	6	129642978	129655936	-	1984	protein_coding	killer cell lectin-like receptor subfamily C, member 1 [Source:MGI Symbol;Acc:MGI:1336161]	-
Adgrf3	5.25356	-3.623	1.66328	0.00152523	0.00379183	Adgrf3	Significant	**	5	30398429	30410720	-	3285	protein_coding	adhesion G protein-coupled receptor F3 [Source:MGI Symbol;Acc:MGI:2685887]	-
Mapk15	7.56225	-3.63423	1.23342	0.000488108	0.00134311	Mapk15	Significant	**	15	75865618	75871003	+	2563	protein_coding	mitogen-activated protein kinase 15 [Source:MGI Symbol;Acc:MGI:2652894]	-
Gm10252	26.2635	-3.63452	0.610791	3.85e-10	2.52e-09	Gm10252	Significant	***	7	45108893	45109724	+	832	TEC	predicted gene 10252 [Source:MGI Symbol;Acc:MGI:3704292]	-
Ptgis	64.1391	-3.63631	0.389321	1.25e-21	2.12e-20	Ptgis	Significant	***	2	167033725	167082524	-	2567	protein_coding	prostaglandin I2 (prostacyclin) synthase [Source:MGI Symbol;Acc:MGI:1097156]	-
Adrb3	5.31026	-3.64074	1.64923	0.00140997	0.00352582	Adrb3	Significant	**	8	27715804	27740644	-	3376	protein_coding	adrenergic receptor, beta 3 [Source:MGI Symbol;Acc:MGI:87939]	-
Gm30042	5.14743	-3.66602	1.59295	0.00119889	0.00304771	Gm30042	Significant	**	19	10268290	10270785	+	2372	lncRNA	predicted gene, 30042 [Source:MGI Symbol;Acc:MGI:5589201]	-
Slc37a1	9.90565	-3.66777	1.0255	5.69e-05	0.000184247	Slc37a1	Significant	***	17	31505766	31569713	+	11596	protein_coding	solute carrier family 37 (glycerol-3-phosphate transporter), member 1 [Source:MGI Symbol;Acc:MGI:2446181]	-
Zrsr1	17.3061	-3.66978	0.780522	3.58e-07	1.62e-06	Zrsr1	Significant	***	11	22922005	22926496	+	4492	protein_coding	zinc finger (CCCH type), RNA binding motif and serine/arginine rich 1 [Source:MGI Symbol;Acc:MGI:98885]	-
Phkg1	24.3816	-3.67088	0.63656	1.2e-09	7.4e-09	Phkg1	Significant	***	5	129892262	129927390	-	6509	protein_coding	phosphorylase kinase gamma 1 [Source:MGI Symbol;Acc:MGI:97579]	-
Gm18609	43.7082	-3.67727	0.458927	1.72e-16	2.04e-15	Gm18609	Significant	***	6	128162240	128165840	+	3601	processed_pseudogene	predicted gene, 18609 [Source:MGI Symbol;Acc:MGI:5010794]	-
Ddo	5.17112	-3.7006	1.56918	0.00105591	0.00270865	Ddo	Significant	**	10	40506007	40557843	+	8925	protein_coding	D-aspartate oxidase [Source:MGI Symbol;Acc:MGI:1925528]	-
Cd37	25.2792	-3.70329	0.648153	1.41e-09	8.62e-09	Cd37	Significant	***	7	44883056	44888539	-	3522	protein_coding	CD37 antigen [Source:MGI Symbol;Acc:MGI:88330]	-
ENSMUSG00000119990	5.38567	-3.71695	1.62265	0.00117595	0.00299662	ENSMUSG00000119990	Significant	**	10	7162265	7165108	+	1737	lncRNA	novel transcript	-
Cd244a	50.5676	-3.71941	0.461624	9.01e-17	1.09e-15	Cd244a	Significant	***	1	171386761	171437314	+	4876	protein_coding	CD244 molecule A [Source:MGI Symbol;Acc:MGI:109294]	-
Sgcd	5.40632	-3.73215	1.60183	0.00108423	0.00277548	Sgcd	Significant	**	11	46787080	47879796	-	8257	protein_coding	sarcoglycan, delta (dystrophin-associated glycoprotein) [Source:MGI Symbol;Acc:MGI:1346525]	-
Pla2g2e	66.1279	-3.74485	0.391098	1.36e-22	2.45e-21	Pla2g2e	Significant	***	4	138605253	138610128	+	917	protein_coding	phospholipase A2, group IIE [Source:MGI Symbol;Acc:MGI:1349660]	-
Tceal5	5.61015	-3.7785	1.63495	0.00112062	0.0028621	Tceal5	Significant	**	X	135101697	135104625	-	1263	protein_coding	transcription elongation factor A (SII)-like 5 [Source:MGI Symbol;Acc:MGI:3036236]	-
Tm6sf2	8.11988	-3.78955	1.21514	0.000304124	0.00086832	Tm6sf2	Significant	***	8	70525574	70532716	+	1901	protein_coding	transmembrane 6 superfamily member 2 [Source:MGI Symbol;Acc:MGI:1933210]	-
Unc45b	15.7868	-3.79248	0.816051	5.63e-07	2.46e-06	Unc45b	Significant	***	11	82801376	82834229	+	4493	protein_coding	unc-45 myosin chaperone B [Source:MGI Symbol;Acc:MGI:2443377]	-
Ido1	8.02253	-3.79458	1.21068	0.000306305	0.000873915	Ido1	Significant	***	8	25074152	25087025	-	1825	protein_coding	indoleamine 2,3-dioxygenase 1 [Source:MGI Symbol;Acc:MGI:96416]	-
Zcwpw1	104.593	-3.79465	0.316784	6.26e-34	2.06e-32	Zcwpw1	Significant	***	5	137786060	137820883	+	5697	protein_coding	zinc finger, CW type with PWWP domain 1 [Source:MGI Symbol;Acc:MGI:2685899]	-
Grhl2	13.3679	-3.79494	0.895211	3.62e-06	1.41e-05	Grhl2	Significant	***	15	37233280	37363813	+	8613	protein_coding	grainyhead like transcription factor 2 [Source:MGI Symbol;Acc:MGI:2182543]	CP2
Cdh17	34.552	-3.79584	0.56078	1.69e-12	1.4e-11	Cdh17	Significant	***	4	11758147	11817895	+	4474	protein_coding	cadherin 17 [Source:MGI Symbol;Acc:MGI:1095414]	-
Klra2	34.1933	-3.80455	0.54168	3.52e-13	3.11e-12	Klra2	Significant	***	6	131196186	131224325	-	1898	protein_coding	killer cell lectin-like receptor, subfamily A, member 2 [Source:MGI Symbol;Acc:MGI:101906]	-
Ptprtos	42.2802	-3.81311	0.49162	1.41e-15	1.55e-14	Ptprtos	Significant	***	2	162232733	162235865	+	630	lncRNA	protein tyrosine phosphatase, receptor type T, opposite strand [Source:MGI Symbol;Acc:MGI:1924895]	-
Gm26579	5.47036	-3.8286	1.54827	0.000780658	0.00206324	Gm26579	Significant	**	10	116510496	116515208	+	918	lncRNA	predicted gene, 26579 [Source:MGI Symbol;Acc:MGI:5477073]	-
Tspyl3	21.5217	-3.83421	0.681434	3.19e-09	1.87e-08	Tspyl3	Significant	***	2	153064290	153067361	-	3072	protein_coding	TSPY-like 3 [Source:MGI Symbol;Acc:MGI:2139328]	-
Col20a1	11.1445	-3.84764	1.02025	2.65e-05	9.06e-05	Col20a1	Significant	***	2	180628328	180660156	+	5142	protein_coding	collagen, type XX, alpha 1 [Source:MGI Symbol;Acc:MGI:1920618]	-
Ikzf2	30.1663	-3.84957	0.59608	1.51e-11	1.15e-10	Ikzf2	Significant	***	1	69570373	69726404	-	11613	protein_coding	IKAROS family zinc finger 2 [Source:MGI Symbol;Acc:MGI:1342541]	zf-C2H2
Nlrp4f	11.1992	-3.87102	1.01354	2.28e-05	7.88e-05	Nlrp4f	Significant	***	13	65324925	65353791	-	3870	protein_coding	NLR family, pyrin domain containing 4F [Source:MGI Symbol;Acc:MGI:2145528]	-
Serpinb9b	142.928	-3.87354	0.272627	1.05e-46	5.69e-45	Serpinb9b	Significant	***	13	33211399	33225867	+	3351	protein_coding	serine (or cysteine) peptidase inhibitor, clade B, member 9b [Source:MGI Symbol;Acc:MGI:894668]	-
Ap1m2	22.269	-3.88068	0.689187	2.9e-09	1.71e-08	Ap1m2	Significant	***	9	21205571	21223633	-	3140	protein_coding	adaptor protein complex AP-1, mu 2 subunit [Source:MGI Symbol;Acc:MGI:1336974]	-
Rasgef1c	38.8604	-3.88683	0.507065	2.97e-15	3.16e-14	Rasgef1c	Significant	***	11	49792662	49871821	+	3563	protein_coding	RasGEF domain family, member 1C [Source:MGI Symbol;Acc:MGI:1921813]	-
Phyh	5.69419	-3.89209	1.55418	0.000697449	0.00186171	Phyh	Significant	**	2	4923830	4943541	+	1893	protein_coding	phytanoyl-CoA hydroxylase [Source:MGI Symbol;Acc:MGI:891978]	-
Cpne5	8.84394	-3.90504	1.23538	0.000251062	0.000725611	Cpne5	Significant	***	17	29374530	29457141	-	13571	protein_coding	copine V [Source:MGI Symbol;Acc:MGI:2385908]	-
Ifi209	19.9146	-3.92603	0.726373	1.18e-08	6.45e-08	Ifi209	Significant	***	1	173458483	173475494	+	3547	protein_coding	interferon activated gene 209 [Source:MGI Symbol;Acc:MGI:2138243]	-
Slc1a7	25.8694	-3.93883	0.639637	1.29e-10	8.87e-10	Slc1a7	Significant	***	4	107825529	107870729	+	3360	protein_coding	solute carrier family 1 (glutamate transporter), member 7 [Source:MGI Symbol;Acc:MGI:2444087]	-
Ak5	17.2791	-3.94995	0.790485	1.09e-07	5.31e-07	Ak5	Significant	***	3	152168452	152373997	-	3404	protein_coding	adenylate kinase 5 [Source:MGI Symbol;Acc:MGI:2677491]	-
2410003I16Rik	23.4204	-3.95288	0.686922	1.38e-09	8.44e-09	2410003I16Rik	Significant	***	16	93811682	93815012	+	2263	lncRNA	RIKEN cDNA 2410003I16 gene [Source:MGI Symbol;Acc:MGI:3026974]	-
Fam189b	29.186	-3.95377	0.610636	1.5e-11	1.14e-10	Fam189b	Significant	***	3	89090450	89096602	+	3649	protein_coding	family with sequence similarity 189, member B [Source:MGI Symbol;Acc:MGI:1915771]	-
Kif19b	5.80468	-3.95606	1.53585	0.000584088	0.00158348	Kif19b	Significant	**	5	140431400	140480826	+	2955	protein_coding	kinesin family member 19B [Source:MGI Symbol;Acc:MGI:3646257]	-
Gm2379	131.523	-3.95864	0.325947	6.29e-35	2.17e-33	Gm2379	Significant	***	13	97647712	97652238	+	2271	lncRNA	predicted gene 2379 [Source:MGI Symbol;Acc:MGI:3780547]	-
Pate14	5.84068	-3.96056	1.53363	0.000571597	0.00155284	Pate14	Significant	**	9	36547050	36554672	-	2471	protein_coding	prostate and testis expressed 14 [Source:MGI Symbol;Acc:MGI:3055869]	-
Npm2	5.80794	-3.96725	1.53846	0.000590157	0.001598	Npm2	Significant	**	14	70884742	70896684	-	1036	protein_coding	nucleophosmin/nucleoplasmin 2 [Source:MGI Symbol;Acc:MGI:1890811]	-
Prl2c3	2900.3	-3.97978	0.111954	7.47e-278	2.36e-274	Prl2c3	Significant	***	13	12805705	12814968	-	1360	protein_coding	prolactin family 2, subfamily c, member 3 [Source:MGI Symbol;Acc:MGI:1341833]	-
Tlr9	8.8089	-3.98508	1.16943	0.000140536	0.00042233	Tlr9	Significant	***	9	106099797	106104082	+	3478	protein_coding	toll-like receptor 9 [Source:MGI Symbol;Acc:MGI:1932389]	-
Tincr	23.7855	-3.98675	0.678021	7.14e-10	4.51e-09	Tincr	Significant	***	17	56858414	56861387	-	1269	protein_coding	TINCR ubiquitin domain containing [Source:MGI Symbol;Acc:MGI:5012404]	-
Fscn2	14.826	-3.99202	0.87895	1.04e-06	4.38e-06	Fscn2	Significant	***	11	120252360	120258994	+	2110	protein_coding	fascin actin-bundling protein 2 [Source:MGI Symbol;Acc:MGI:2443337]	-
Rac2	8.99089	-3.99387	1.17795	0.000140867	0.000423243	Rac2	Significant	***	15	78443367	78456983	-	3103	protein_coding	Rac family small GTPase 2 [Source:MGI Symbol;Acc:MGI:97846]	-
Mslnl	5.97626	-4.01166	1.52585	0.000500626	0.00137444	Mslnl	Significant	**	17	25955016	25967304	+	2626	protein_coding	mesothelin-like [Source:MGI Symbol;Acc:MGI:3607710]	-
Prl2c2	4030.76	-4.01283	0.103876	0	0	Prl2c2	Significant	***	13	13170710	13179968	-	1090	protein_coding	prolactin family 2, subfamily c, member 2 [Source:MGI Symbol;Acc:MGI:97618]	-
Tenm3	475.03	-4.02749	0.203098	1.26e-88	2.4e-86	Tenm3	Significant	***	8	48680717	49296986	-	10237	protein_coding	teneurin transmembrane protein 3 [Source:MGI Symbol;Acc:MGI:1345183]	-
Magea13	30.4197	-4.02951	0.612553	7.98e-12	6.24e-11	Magea13	Significant	***	X	57954720	57965664	+	1684	protein_coding	MAGE family member A13 [Source:MGI Symbol;Acc:MGI:1922602]	-
Bcas1	33.4404	-4.03844	0.563993	1.56e-13	1.42e-12	Bcas1	Significant	***	2	170188911	170269765	-	3775	protein_coding	brain enriched myelin associated protein 1 [Source:MGI Symbol;Acc:MGI:1924210]	-
Spats2l	21.2337	-4.04049	0.71214	2.92e-09	1.72e-08	Spats2l	Significant	***	1	57813321	57987553	+	8041	protein_coding	spermatogenesis associated, serine-rich 2-like [Source:MGI Symbol;Acc:MGI:1914448]	-
C2	52.4488	-4.04548	0.462765	3.52e-19	5.13e-18	C2	Significant	***	17	35081580	35117241	-	3872	protein_coding	complement component 2 (within H-2S) [Source:MGI Symbol;Acc:MGI:88226]	-
Ripk3	15.3046	-4.04718	0.865103	5.87e-07	2.56e-06	Ripk3	Significant	***	14	56022452	56026322	-	2292	protein_coding	receptor-interacting serine-threonine kinase 3 [Source:MGI Symbol;Acc:MGI:2154952]	-
Myo15	6.0041	-4.04786	1.51816	0.000462596	0.00127915	Myo15	Significant	**	11	60360165	60419195	+	13037	protein_coding	myosin XV [Source:MGI Symbol;Acc:MGI:1261811]	-
Spdye4b	12.3255	-4.05194	0.983635	7.71e-06	2.87e-05	Spdye4b	Significant	***	5	143166772	143190830	+	2538	protein_coding	speedy/RINGO cell cycle regulator family, member E4B [Source:MGI Symbol;Acc:MGI:3612701]	-
Rundc3b	31.0806	-4.05465	0.613356	6.07e-12	4.8e-11	Rundc3b	Significant	***	5	8540334	8672952	-	3824	protein_coding	RUN domain containing 3B [Source:MGI Symbol;Acc:MGI:2685286]	-
Serpina3n	6.24676	-4.06786	1.55474	0.000509314	0.00139586	Serpina3n	Significant	**	12	104372988	104380588	+	2064	protein_coding	serine (or cysteine) peptidase inhibitor, clade A, member 3N [Source:MGI Symbol;Acc:MGI:105045]	-
C3ar1	9.40367	-4.07216	1.18104	0.00011616	0.000354818	C3ar1	Significant	***	6	122824097	122833120	-	4305	protein_coding	complement component 3a receptor 1 [Source:MGI Symbol;Acc:MGI:1097680]	-
Wfdc12	6.17682	-4.08678	1.51033	0.000401687	0.00112173	Wfdc12	Significant	**	2	164031151	164032528	-	775	protein_coding	WAP four-disulfide core domain 12 [Source:MGI Symbol;Acc:MGI:2183434]	-
Pmepa1	9.56294	-4.08905	1.19304	0.000119887	0.000365211	Pmepa1	Significant	***	2	173066251	173118326	-	4913	protein_coding	prostate transmembrane protein, androgen induced 1 [Source:MGI Symbol;Acc:MGI:1929600]	-
Rbm11	18.9144	-4.08944	0.7839	3.49e-08	1.81e-07	Rbm11	Significant	***	16	75389732	75399717	+	2754	protein_coding	RNA binding motif protein 11 [Source:MGI Symbol;Acc:MGI:2447622]	-
Tmtc2	56.9843	-4.10156	0.460433	9.39e-20	1.42e-18	Tmtc2	Significant	***	10	105023524	105410312	-	7779	protein_coding	transmembrane and tetratricopeptide repeat containing 2 [Source:MGI Symbol;Acc:MGI:1914057]	-
Cfap58	9.81808	-4.10876	1.20879	0.000122675	0.000372913	Cfap58	Significant	***	19	47926114	48023826	+	3500	protein_coding	cilia and flagella associated protein 58 [Source:MGI Symbol;Acc:MGI:2685815]	-
Hs3st1	6.22818	-4.11041	1.50095	0.000363814	0.00102484	Hs3st1	Significant	**	5	39771278	39912818	-	2230	protein_coding	heparan sulfate (glucosamine) 3-O-sulfotransferase 1 [Source:MGI Symbol;Acc:MGI:1201606]	-
Alcam	57.8184	-4.11673	0.448047	6.64e-21	1.07e-19	Alcam	Significant	***	16	52069359	52274437	-	7121	protein_coding	activated leukocyte cell adhesion molecule [Source:MGI Symbol;Acc:MGI:1313266]	-
Vav1	45.0958	-4.12247	0.518076	3.02e-16	3.48e-15	Vav1	Significant	***	17	57586100	57635031	+	3688	protein_coding	vav 1 oncogene [Source:MGI Symbol;Acc:MGI:98923]	-
Gm47547	9.79468	-4.13762	1.18589	9.77e-05	0.000303023	Gm47547	Significant	***	14	40775610	40783571	+	2713	lncRNA	predicted gene, 47547 [Source:MGI Symbol;Acc:MGI:6096561]	-
Tmem40	29.379	-4.13964	0.656761	5.07e-11	3.66e-10	Tmem40	Significant	***	6	115706092	115739371	-	2140	protein_coding	transmembrane protein 40 [Source:MGI Symbol;Acc:MGI:2137870]	-
Slc24a1	6.59751	-4.14669	1.5733	0.000459361	0.00127087	Slc24a1	Significant	**	9	64830143	64858889	-	5213	protein_coding	solute carrier family 24 (sodium/potassium/calcium exchanger), member 1 [Source:MGI Symbol;Acc:MGI:2384871]	-
Zfp27	6.35631	-4.15283	1.49681	0.000325899	0.000925971	Zfp27	Significant	***	7	29592758	29605997	-	4224	protein_coding	zinc finger protein 27 [Source:MGI Symbol;Acc:MGI:99174]	zf-C2H2
Pou2af1	6.35631	-4.15283	1.49681	0.000325899	0.000925971	Pou2af1	Significant	***	9	51125008	51151380	+	2549	protein_coding	POU domain, class 2, associating factor 1 [Source:MGI Symbol;Acc:MGI:105086]	-
Cyp4f40	9.73427	-4.16692	1.15915	7.66e-05	0.000242617	Cyp4f40	Significant	***	17	32877874	32895888	+	2491	protein_coding	cytochrome P450, family 4, subfamily f, polypeptide 40 [Source:MGI Symbol;Acc:MGI:3645508]	-
BC030500	23.5021	-4.18667	0.720945	1.22e-09	7.47e-09	BC030500	Significant	***	8	59364789	59367332	+	1769	protein_coding	cDNA sequence BC030500 [Source:MGI Symbol;Acc:MGI:2447770]	-
Col24a1	9.84688	-4.18743	1.14206	6.14e-05	0.000197443	Col24a1	Significant	***	3	144998233	145257766	+	7621	protein_coding	collagen, type XXIV, alpha 1 [Source:MGI Symbol;Acc:MGI:1918605]	-
Prtn3	68.1071	-4.19076	0.444499	5.39e-22	9.38e-21	Prtn3	Significant	***	10	79710310	79719008	+	1732	protein_coding	proteinase 3 [Source:MGI Symbol;Acc:MGI:893580]	-
F5	13.241	-4.19464	0.971356	3.62e-06	1.41e-05	F5	Significant	***	1	163979407	164047846	+	7430	protein_coding	coagulation factor V [Source:MGI Symbol;Acc:MGI:88382]	-
Oaf	101.133	-4.1955	0.345414	1.13e-34	3.83e-33	Oaf	Significant	***	9	43132532	43151208	-	2629	protein_coding	out at first homolog [Source:MGI Symbol;Acc:MGI:94852]	-
Ccl27a	13.314	-4.19846	0.965146	3.16e-06	1.25e-05	Ccl27a	Significant	***	4	41769467	41774247	-	2377	protein_coding	chemokine (C-C motif) ligand 27A [Source:MGI Symbol;Acc:MGI:1343459]	-
Myo1d	16.7268	-4.20001	0.853053	1.9e-07	8.94e-07	Myo1d	Significant	***	11	80372952	80670851	-	6465	protein_coding	myosin ID [Source:MGI Symbol;Acc:MGI:107728]	-
Lypd3	33.6416	-4.20052	0.593935	3.18e-13	2.82e-12	Lypd3	Significant	***	7	24335975	24340543	+	1649	protein_coding	Ly6/Plaur domain containing 3 [Source:MGI Symbol;Acc:MGI:1919684]	-
Ush1c	17.0442	-4.20264	0.870782	2.66e-07	1.22e-06	Ush1c	Significant	***	7	45844774	45887927	-	3958	protein_coding	USH1 protein network component harmonin [Source:MGI Symbol;Acc:MGI:1919338]	-
Irf8	6.49511	-4.20688	1.49926	0.000302451	0.00086417	Irf8	Significant	***	8	121463097	121483433	+	7055	protein_coding	interferon regulatory factor 8 [Source:MGI Symbol;Acc:MGI:96395]	IRF
Actn2	61.1716	-4.20952	0.445287	6.19e-22	1.07e-20	Actn2	Significant	***	13	12284312	12355641	-	3795	protein_coding	actinin alpha 2 [Source:MGI Symbol;Acc:MGI:109192]	-
Tlr2	13.5414	-4.21511	0.984075	3.91e-06	1.52e-05	Tlr2	Significant	***	3	83743579	83749074	-	3014	protein_coding	toll-like receptor 2 [Source:MGI Symbol;Acc:MGI:1346060]	-
Inka2	24.0454	-4.21592	0.735513	1.78e-09	1.07e-08	Inka2	Significant	***	3	105611915	105628158	+	4781	protein_coding	inka box actin regulator 2 [Source:MGI Symbol;Acc:MGI:1923497]	-
Mapk10	41.1273	-4.22756	0.557536	6.5e-15	6.67e-14	Mapk10	Significant	***	5	103055814	103359200	-	11125	protein_coding	mitogen-activated protein kinase 10 [Source:MGI Symbol;Acc:MGI:1346863]	-
Pdpn	61.9631	-4.22853	0.445481	4.19e-22	7.35e-21	Pdpn	Significant	***	4	142994001	143026134	-	1817	protein_coding	podoplanin [Source:MGI Symbol;Acc:MGI:103098]	-
BC026762	10.186	-4.22941	1.16994	7.05e-05	0.000224362	BC026762	Significant	***	7	25709314	25711816	+	2503	lncRNA	cDNA sequence BC026762 [Source:MGI Symbol;Acc:MGI:2652842]	-
Btn2a2	31.2221	-4.24544	0.631146	3.49e-12	2.82e-11	Btn2a2	Significant	***	13	23661846	23673027	-	2370	protein_coding	butyrophilin, subfamily 2, member A2 [Source:MGI Symbol;Acc:MGI:3606486]	-
Cpne9	10.1737	-4.24624	1.1413	5.08e-05	0.000165794	Cpne9	Significant	***	6	113259268	113282588	+	7874	protein_coding	copine family member IX [Source:MGI Symbol;Acc:MGI:2443052]	-
Smagp	17.1885	-4.25251	0.841869	1.05e-07	5.12e-07	Smagp	Significant	***	15	100519220	100534821	-	1464	protein_coding	small cell adhesion glycoprotein [Source:MGI Symbol;Acc:MGI:2448476]	-
Gm17067	10.2629	-4.25341	1.13954	4.82e-05	0.000158011	Gm17067	Significant	***	7	42354893	42376441	-	3673	protein_coding	predicted gene 17067 [Source:MGI Symbol;Acc:MGI:4937894]	zf-C2H2
Gm38416	20.7786	-4.26169	0.767226	6.6e-09	3.72e-08	Gm38416	Significant	***	8	118408361	118419937	+	3780	lncRNA	predicted gene, 38416 [Source:MGI Symbol;Acc:MGI:5621301]	-
Adad2	92.2567	-4.28057	0.798035	4.79e-09	2.75e-08	Adad2	Significant	***	8	120339486	120343663	+	1926	protein_coding	adenosine deaminase domain containing 2 [Source:MGI Symbol;Acc:MGI:1923023]	-
Serpinb9g	14.0482	-4.28462	0.971908	2.38e-06	9.59e-06	Serpinb9g	Significant	***	13	33668773	33679987	+	1927	protein_coding	serine (or cysteine) peptidase inhibitor, clade B, member 9g [Source:MGI Symbol;Acc:MGI:1919260]	-
Cst12	6.76652	-4.28959	1.47391	0.000216012	0.000629847	Cst12	Significant	***	2	148631281	148635466	+	655	protein_coding	cystatin 12 [Source:MGI Symbol;Acc:MGI:1916612]	-
1700012B07Rik	14.0067	-4.29146	0.976342	2.66e-06	1.06e-05	1700012B07Rik	Significant	***	11	109678477	109718872	-	2177	protein_coding	RIKEN cDNA 1700012B07 gene [Source:MGI Symbol;Acc:MGI:1916574]	-
Slc22a7	92.1479	-4.31654	0.403305	1.29e-27	3e-26	Slc22a7	Significant	***	17	46743109	46749383	-	2101	protein_coding	solute carrier family 22 (organic anion transporter), member 7 [Source:MGI Symbol;Acc:MGI:1859559]	-
Rab37	14.2797	-4.32882	0.949089	1.37e-06	5.71e-06	Rab37	Significant	***	11	114982257	115053062	+	5330	protein_coding	RAB37, member RAS oncogene family [Source:MGI Symbol;Acc:MGI:1929945]	-
Map2	298.036	-4.3597	0.238764	1.94e-75	2.74e-73	Map2	Significant	***	1	66214432	66481742	+	16456	protein_coding	microtubule-associated protein 2 [Source:MGI Symbol;Acc:MGI:97175]	-
Upb1	56.4049	-4.36276	0.494625	2.14e-19	3.18e-18	Upb1	Significant	***	10	75236949	75277513	+	6792	protein_coding	ureidopropionase, beta [Source:MGI Symbol;Acc:MGI:2143535]	-
Lama3	10.8428	-4.37438	1.13103	3.25e-05	0.000109185	Lama3	Significant	***	18	12466876	12716070	+	10745	protein_coding	laminin, alpha 3 [Source:MGI Symbol;Acc:MGI:99909]	-
Hapln1	7.17377	-4.3853	1.47185	0.000168182	0.000499047	Hapln1	Significant	***	13	89687915	89759771	+	5902	protein_coding	hyaluronan and proteoglycan link protein 1 [Source:MGI Symbol;Acc:MGI:1337006]	-
Noxred1	7.20579	-4.41423	1.45676	0.000144635	0.00043407	Noxred1	Significant	***	12	87267814	87285506	-	1709	protein_coding	NADP+ dependent oxidoreductase domain containing 1 [Source:MGI Symbol;Acc:MGI:1918525]	-
Csgalnact1	11.3037	-4.42977	1.12291	2.34e-05	8.06e-05	Csgalnact1	Significant	***	8	68809433	69187798	-	5093	protein_coding	chondroitin sulfate N-acetylgalactosaminyltransferase 1 [Source:MGI Symbol;Acc:MGI:2442354]	-
Osm	19.4617	-4.4305	0.857238	5.25e-08	2.66e-07	Osm	Significant	***	11	4186420	4191026	+	2272	protein_coding	oncostatin M [Source:MGI Symbol;Acc:MGI:104749]	-
2410012E07Rik	19.5485	-4.43757	0.861369	5.68e-08	2.86e-07	2410012E07Rik	Significant	***	14	71090373	71111394	+	1357	lncRNA	RIKEN cDNA 2410012E07 gene [Source:MGI Symbol;Acc:MGI:1920898]	-
Grik2	7.63852	-4.45401	1.507	0.000171913	0.000508779	Grik2	Significant	***	10	48970929	49664862	-	13246	protein_coding	glutamate receptor, ionotropic, kainate 2 (beta 2) [Source:MGI Symbol;Acc:MGI:95815]	-
Gm32443	11.4342	-4.4558	1.12213	2.19e-05	7.61e-05	Gm32443	Significant	***	12	31132580	31140560	-	1250	lncRNA	predicted gene, 32443 [Source:MGI Symbol;Acc:MGI:5591602]	-
Rasl10a	7.38405	-4.47744	1.45638	0.000127692	0.000386823	Rasl10a	Significant	***	11	5008128	5010385	+	1413	protein_coding	RAS-like, family 10, member A [Source:MGI Symbol;Acc:MGI:1922918]	-
Chrng	15.7684	-4.49128	0.935201	4.63e-07	2.06e-06	Chrng	Significant	***	1	87132379	87140416	+	4163	protein_coding	cholinergic receptor, nicotinic, gamma polypeptide [Source:MGI Symbol;Acc:MGI:87895]	-
Lxn	52.7708	-4.49325	0.497346	4.14e-20	6.41e-19	Lxn	Significant	***	3	67365331	67371259	-	1508	protein_coding	latexin [Source:MGI Symbol;Acc:MGI:107633]	-
AA467197	36.3647	-4.49547	0.605929	3.1e-14	3.02e-13	AA467197	Significant	***	2	122478906	122483111	+	1203	protein_coding	expressed sequence AA467197 [Source:MGI Symbol;Acc:MGI:3034182]	-
Cd3d	23.9822	-4.49783	0.747017	4.99e-10	3.21e-09	Cd3d	Significant	***	9	44893084	44898637	+	1815	protein_coding	CD3 antigen, delta polypeptide [Source:MGI Symbol;Acc:MGI:88331]	-
1700025F24Rik	7.57235	-4.50283	1.46225	0.000123271	0.00037458	1700025F24Rik	Significant	***	10	119249349	119262769	+	894	lncRNA	RIKEN cDNA 1700025F24 gene [Source:MGI Symbol;Acc:MGI:1914331]	-
Klhl3	16.1362	-4.51501	0.945004	4.88e-07	2.15e-06	Klhl3	Significant	***	13	58148042	58261406	-	7322	protein_coding	kelch-like 3 [Source:MGI Symbol;Acc:MGI:2445185]	-
Tdrd5	15.9278	-4.51823	0.929361	3.73e-07	1.68e-06	Tdrd5	Significant	***	1	156082866	156131234	-	6937	protein_coding	tudor domain containing 5 [Source:MGI Symbol;Acc:MGI:2684949]	-
Krt20	45.4792	-4.52072	0.564918	2.84e-16	3.3e-15	Krt20	Significant	***	11	99319229	99328976	-	1927	protein_coding	keratin 20 [Source:MGI Symbol;Acc:MGI:1914059]	-
Col26a1	7.89694	-4.52554	1.49115	0.000132901	0.000401218	Col26a1	Significant	***	5	136770613	136912063	-	8176	protein_coding	collagen, type XXVI, alpha 1 [Source:MGI Symbol;Acc:MGI:2155345]	-
Prune2	20.4622	-4.53598	0.830952	1.34e-08	7.31e-08	Prune2	Significant	***	19	16933482	17201296	+	20297	protein_coding	prune homolog 2 [Source:MGI Symbol;Acc:MGI:1925004]	-
Lims2	38.1508	-4.55999	0.603605	1.02e-14	1.03e-13	Lims2	Significant	***	18	32055343	32091672	+	3060	protein_coding	LIM and senescent cell antigen like domains 2 [Source:MGI Symbol;Acc:MGI:2385067]	-
Gstk1	42.8119	-4.58362	0.562615	1.08e-16	1.3e-15	Gstk1	Significant	***	6	42222869	42227381	+	1469	protein_coding	glutathione S-transferase kappa 1 [Source:MGI Symbol;Acc:MGI:1923513]	-
Nxf7	38.8551	-4.6001	0.604625	7.93e-15	8.05e-14	Nxf7	Significant	***	X	134480304	134499526	-	2710	protein_coding	nuclear RNA export factor 7 [Source:MGI Symbol;Acc:MGI:2159343]	-
Car5a	8.09263	-4.60556	1.45865	9e-05	0.000281506	Car5a	Significant	***	8	122642865	122671643	-	1339	protein_coding	carbonic anhydrase 5a, mitochondrial [Source:MGI Symbol;Acc:MGI:101946]	-
Hsd17b2	83.6142	-4.6091	0.407869	3.29e-30	8.96e-29	Hsd17b2	Significant	***	8	118428643	118485766	+	1924	protein_coding	hydroxysteroid (17-beta) dehydrogenase 2 [Source:MGI Symbol;Acc:MGI:1096386]	-
Csn3	124.007	-4.61147	0.355044	2.78e-39	1.13e-37	Csn3	Significant	***	5	88073438	88080524	+	4152	protein_coding	casein kappa [Source:MGI Symbol;Acc:MGI:107461]	-
Ifitm6	52.7563	-4.62171	0.536524	1.83e-18	2.53e-17	Ifitm6	Significant	***	7	140595612	140597837	-	905	protein_coding	interferon induced transmembrane protein 6 [Source:MGI Symbol;Acc:MGI:2686976]	-
Kash5	44.3319	-4.63165	0.587503	7.99e-16	8.96e-15	Kash5	Significant	***	7	44833048	44854316	-	2365	protein_coding	KASH domain containing 5 [Source:MGI Symbol;Acc:MGI:2687329]	-
Psd4	140.126	-4.6417	0.327466	2.69e-46	1.43e-44	Psd4	Significant	***	2	24257592	24304966	+	11786	protein_coding	pleckstrin and Sec7 domain containing 4 [Source:MGI Symbol;Acc:MGI:2674093]	-
Slc7a3	21.9038	-4.64303	0.831801	6.73e-09	3.79e-08	Slc7a3	Significant	***	X	100122816	100129626	-	3784	protein_coding	solute carrier family 7 (cationic amino acid transporter, y+ system), member 3 [Source:MGI Symbol;Acc:MGI:1100521]	-
Pcdh9	12.8296	-4.6445	1.13308	1.27e-05	4.56e-05	Pcdh9	Significant	***	14	93250846	94128115	-	6783	protein_coding	protocadherin 9 [Source:MGI Symbol;Acc:MGI:1306801]	-
Tmem252	49.4194	-4.64569	0.543189	3e-18	4.07e-17	Tmem252	Significant	***	19	24651372	24659597	+	5034	protein_coding	transmembrane protein 252 [Source:MGI Symbol;Acc:MGI:3583948]	-
Cnfn	12.8596	-4.65335	1.10707	9.07e-06	3.34e-05	Cnfn	Significant	***	7	25067045	25069149	-	719	protein_coding	cornifelin [Source:MGI Symbol;Acc:MGI:1919633]	-
Ido2	22.1416	-4.67567	0.81274	3.02e-09	1.77e-08	Ido2	Significant	***	8	25021908	25066349	-	3636	protein_coding	indoleamine 2,3-dioxygenase 2 [Source:MGI Symbol;Acc:MGI:2142489]	-
Bche	208.102	-4.67763	0.273033	1.91e-66	1.89e-64	Bche	Significant	***	3	73543141	73615748	-	6741	protein_coding	butyrylcholinesterase [Source:MGI Symbol;Acc:MGI:894278]	-
Dkk2	32.117	-4.68683	0.704564	6.84e-12	5.39e-11	Dkk2	Significant	***	3	131791053	131886065	+	3705	protein_coding	dickkopf WNT signaling pathway inhibitor 2 [Source:MGI Symbol;Acc:MGI:1890663]	-
Mgl2	8.52235	-4.69589	1.47024	7.94e-05	0.000250833	Mgl2	Significant	***	11	70021155	70028376	+	2094	protein_coding	macrophage galactose N-acetyl-galactosamine specific lectin 2 [Source:MGI Symbol;Acc:MGI:2385729]	-
Reck	13.3492	-4.73288	1.09695	6.14e-06	2.31e-05	Reck	Significant	***	4	43875530	43944806	+	4779	protein_coding	reversion-inducing-cysteine-rich protein with kazal motifs [Source:MGI Symbol;Acc:MGI:1855698]	-
Cdsn	389.194	-4.80617	0.20996	1.03e-116	3.7e-114	Cdsn	Significant	***	17	35863025	35868077	+	2678	protein_coding	corneodesmosin [Source:MGI Symbol;Acc:MGI:3505689]	-
Aoc3	8.86917	-4.81576	1.41512	3.81e-05	0.000126891	Aoc3	Significant	***	11	101221431	101232764	+	4621	protein_coding	amine oxidase, copper containing 3 [Source:MGI Symbol;Acc:MGI:1306797]	-
Padi4	949.811	-4.82898	0.156302	2.15e-210	2.26e-207	Padi4	Significant	***	4	140473176	140501547	-	4835	protein_coding	peptidyl arginine deiminase, type IV [Source:MGI Symbol;Acc:MGI:1338898]	-
Pkp1	14.3022	-4.84206	1.09486	3.94e-06	1.53e-05	Pkp1	Significant	***	1	135799133	135846945	-	5024	protein_coding	plakophilin 1 [Source:MGI Symbol;Acc:MGI:1328359]	-
Nos2	35.3733	-4.85349	0.670961	1.59e-13	1.44e-12	Nos2	Significant	***	11	78811613	78851080	+	4439	protein_coding	nitric oxide synthase 2, inducible [Source:MGI Symbol;Acc:MGI:97361]	-
Slc4a4	51.7819	-4.8815	0.548637	2.13e-19	3.16e-18	Slc4a4	Significant	***	5	89034345	89387512	+	11333	protein_coding	solute carrier family 4 (anion exchanger), member 4 [Source:MGI Symbol;Acc:MGI:1927555]	-
Adgrl3	41.7907	-4.89338	0.635777	4.17e-15	4.36e-14	Adgrl3	Significant	***	5	81167985	81972980	+	17750	protein_coding	adhesion G protein-coupled receptor L3 [Source:MGI Symbol;Acc:MGI:2441950]	-
Gm13544	14.8995	-4.91593	1.10315	3.43e-06	1.35e-05	Gm13544	Significant	***	2	58166791	58176914	+	2940	lncRNA	predicted gene 13544 [Source:MGI Symbol;Acc:MGI:3649668]	-
Gm19410	58.9279	-4.9318	0.533003	7.93e-21	1.28e-19	Gm19410	Significant	***	8	36232944	36285201	+	6352	protein_coding	predicted gene, 19410 [Source:MGI Symbol;Acc:MGI:5011595]	-
Fem1al	9.39059	-4.93421	1.40871	2.63e-05	8.99e-05	Fem1al	Significant	***	11	29772395	29775668	-	3274	protein_coding	fem-1 homolog A like [Source:MGI Symbol;Acc:MGI:2441689]	-
Tigit	142.78	-4.94322	0.337692	5.24e-49	3.05e-47	Tigit	Significant	***	16	43469230	43484509	-	919	protein_coding	T cell immunoreceptor with Ig and ITIM domains [Source:MGI Symbol;Acc:MGI:3642260]	-
Clec4e	9.73929	-4.97038	1.42469	2.63e-05	8.99e-05	Clec4e	Significant	***	6	123258748	123266829	-	4965	protein_coding	C-type lectin domain family 4, member e [Source:MGI Symbol;Acc:MGI:1861232]	-
Wfdc6a	15.6475	-5.00237	1.07301	1.58e-06	6.55e-06	Wfdc6a	Significant	***	2	164421439	164427367	-	867	protein_coding	WAP four-disulfide core domain 6A [Source:MGI Symbol;Acc:MGI:2684968]	-
Cadm2	9.77411	-5.01007	1.3981	1.91e-05	6.68e-05	Cadm2	Significant	***	16	66452307	67417796	-	9809	protein_coding	cell adhesion molecule 2 [Source:MGI Symbol;Acc:MGI:2442722]	-
T	21.7633	-5.03875	0.898432	1.04e-08	5.76e-08	T	Significant	***	17	8653255	8661328	+	2315	protein_coding	brachyury, T-box transcription factor T [Source:MGI Symbol;Acc:MGI:98472]	T-box
Gm12056	15.9997	-5.04653	1.06769	1.24e-06	5.19e-06	Gm12056	Significant	***	11	22684038	22687937	+	1257	lncRNA	predicted gene 12056 [Source:MGI Symbol;Acc:MGI:3652309]	-
Gm6650	23.4375	-5.13949	0.896537	4.9e-09	2.81e-08	Gm6650	Significant	***	5	13861256	13864466	+	614	unprocessed_pseudogene	predicted gene 6650 [Source:MGI Symbol;Acc:MGI:3644295]	-
Platr3	106.518	-5.15317	0.416479	1.48e-35	5.27e-34	Platr3	Significant	***	2	135488443	135493987	+	731	lncRNA	pluripotency associated transcript 3 [Source:MGI Symbol;Acc:MGI:3651129]	-
Peg13	10.9786	-5.18293	1.41101	1.26e-05	4.53e-05	Peg13	Significant	***	15	72677449	72682173	-	4725	lncRNA	paternally expressed 13 [Source:MGI Symbol;Acc:MGI:2663476]	-
Gm2231	10.9999	-5.20485	1.38532	8.99e-06	3.31e-05	Gm2231	Significant	***	X	32968891	32969502	+	612	processed_pseudogene	predicted gene 2231 [Source:MGI Symbol;Acc:MGI:3780401]	-
Sema3c	150.84	-5.2124	0.356835	1.02e-48	5.89e-47	Sema3c	Significant	***	5	17779279	17935266	+	7140	protein_coding	sema domain, immunoglobulin domain (Ig), short basic domain, secreted, (semaphorin) 3C [Source:MGI Symbol;Acc:MGI:107557]	-
Prkaa2	238.901	-5.21938	0.294234	5.65e-71	6.61e-69	Prkaa2	Significant	***	4	104887071	104967087	-	7969	protein_coding	protein kinase, AMP-activated, alpha 2 catalytic subunit [Source:MGI Symbol;Acc:MGI:1336173]	-
Gm13657	11.0791	-5.23342	1.3807	7.98e-06	2.96e-05	Gm13657	Significant	***	2	75607495	75612650	+	1997	lncRNA	predicted gene 13657 [Source:MGI Symbol;Acc:MGI:3650031]	-
Gm10439	11.6125	-5.25958	1.42294	1.08e-05	3.93e-05	Gm10439	Significant	***	X	148377566	148419760	+	1977	protein_coding	predicted gene 10439 [Source:MGI Symbol;Acc:MGI:3710525]	-
Gm45424	25.5321	-5.27735	0.901479	2.47e-09	1.47e-08	Gm45424	Significant	***	8	86326461	86329760	+	3300	TEC	predicted gene 45424 [Source:MGI Symbol;Acc:MGI:5791260]	-
Vwa5b1	11.4382	-5.2807	1.37834	6.5e-06	2.44e-05	Vwa5b1	Significant	***	4	138292671	138363195	-	7805	protein_coding	von Willebrand factor A domain containing 5B1 [Source:MGI Symbol;Acc:MGI:1922968]	-
Sumf2	18.7582	-5.29715	1.06302	3.84e-07	1.72e-06	Sumf2	Significant	***	5	129875827	129892891	+	2671	protein_coding	sulfatase modifying factor 2 [Source:MGI Symbol;Acc:MGI:1915152]	-
Slc27a6	40.2084	-5.31213	0.699875	1.88e-14	1.86e-13	Slc27a6	Significant	***	18	58689329	58745845	+	2485	protein_coding	solute carrier family 27 (fatty acid transporter), member 6 [Source:MGI Symbol;Acc:MGI:3036230]	-
Gpr173	11.666	-5.31679	1.37244	5.44e-06	2.07e-05	Gpr173	Significant	***	X	151126594	151151700	-	5109	protein_coding	G-protein coupled receptor 173 [Source:MGI Symbol;Acc:MGI:1918021]	-
Trem2	11.7621	-5.32262	1.37513	5.44e-06	2.07e-05	Trem2	Significant	***	17	48653429	48661175	+	4946	protein_coding	triggering receptor expressed on myeloid cells 2 [Source:MGI Symbol;Acc:MGI:1913150]	-
ENSMUSG00000121091	4.6949	-5.34751	2.69739	0.000269466	0.000775255	ENSMUSG00000121091	Significant	***	8	66925056	66925493	+	438	lncRNA	novel transcript	-
D5Ertd615e	12.1628	-5.36301	1.39375	5.82e-06	2.2e-05	D5Ertd615e	Significant	***	5	45166513	45581744	-	4775	lncRNA	DNA segment, Chr 5, ERATO Doi 615, expressed [Source:MGI Symbol;Acc:MGI:1277236]	-
Tmprss11e	12.1904	-5.39188	1.38258	4.83e-06	1.85e-05	Tmprss11e	Significant	***	5	86853045	86893674	-	3416	protein_coding	transmembrane protease, serine 11e [Source:MGI Symbol;Acc:MGI:3513175]	-
Gm13752	4.759	-5.44853	2.64062	0.000154485	0.000461265	Gm13752	Significant	***	2	80225241	80230869	+	491	lncRNA	predicted gene 13752 [Source:MGI Symbol;Acc:MGI:3650596]	-
Lad1	4.81078	-5.46196	2.64565	0.000154027	0.000459983	Lad1	Significant	***	1	135746336	135761080	+	3400	protein_coding	ladinin [Source:MGI Symbol;Acc:MGI:109343]	-
Cth	20.6426	-5.46697	1.04317	1.27e-07	6.09e-07	Cth	Significant	***	3	157599885	157630714	-	2791	protein_coding	cystathionase (cystathionine gamma-lyase) [Source:MGI Symbol;Acc:MGI:1339968]	-
Upk3bl	4.86391	-5.47506	2.65224	0.000155252	0.000463118	Upk3bl	Significant	***	5	136083346	136093180	+	1303	protein_coding	uroplakin 3B-like [Source:MGI Symbol;Acc:MGI:1916915]	-
Krt19	4.81518	-5.48754	2.62983	0.000130456	0.000394365	Krt19	Significant	***	11	100031636	100039491	-	1855	protein_coding	keratin 19 [Source:MGI Symbol;Acc:MGI:96693]	-
Iqcf1	4.87576	-5.49415	2.64235	0.000139057	0.000418511	Iqcf1	Significant	***	9	106377166	106379453	+	738	protein_coding	IQ motif containing F1 [Source:MGI Symbol;Acc:MGI:1921517]	-
Gm42940	13.371	-5.49648	1.42251	5.12e-06	1.96e-05	Gm42940	Significant	***	3	116365712	116368073	-	2362	TEC	predicted gene 42940 [Source:MGI Symbol;Acc:MGI:5663077]	-
Gm6660	4.90689	-5.51716	2.63452	0.00012441	0.00037768	Gm6660	Significant	***	X	54356746	54371875	+	468	unprocessed_pseudogene	predicted gene 6660 [Source:MGI Symbol;Acc:MGI:3645872]	-
Magea9	13.1508	-5.51986	1.36421	2.45e-06	9.86e-06	Magea9	Significant	***	X	63217154	63222384	+	1767	protein_coding	MAGE family member A9 [Source:MGI Symbol;Acc:MGI:1917946]	-
Gm15850	5.17459	-5.52334	2.70478	0.000187769	0.000553732	Gm15850	Significant	***	1	136053916	136058972	-	2365	lncRNA	predicted gene 15850 [Source:MGI Symbol;Acc:MGI:3801986]	-
Bcam	13.5186	-5.55163	1.37263	2.4e-06	9.68e-06	Bcam	Significant	***	7	19490056	19504941	-	3199	protein_coding	basal cell adhesion molecule [Source:MGI Symbol;Acc:MGI:1929940]	-
Gm33732	5.02622	-5.5578	2.64595	0.000121238	0.000368912	Gm33732	Significant	***	18	54901456	54956861	-	1147	lncRNA	predicted gene, 33732 [Source:MGI Symbol;Acc:MGI:5592891]	-
Tekt1	5.02318	-5.57845	2.6316	0.000104205	0.000321599	Tekt1	Significant	***	11	72235548	72253268	-	1622	protein_coding	tektin 1 [Source:MGI Symbol;Acc:MGI:1333819]	-
Dok3	13.6739	-5.58379	1.36703	2.02e-06	8.25e-06	Dok3	Significant	***	13	55671044	55677109	-	2459	protein_coding	docking protein 3 [Source:MGI Symbol;Acc:MGI:1351490]	-
Sspo	22.4801	-5.59702	1.04464	7.15e-08	3.56e-07	Sspo	Significant	***	6	48425163	48478184	+	15863	protein_coding	SCO-spondin [Source:MGI Symbol;Acc:MGI:2674311]	-
Tmem125	5.15923	-5.60495	2.64948	0.000109741	0.000336903	Tmem125	Significant	***	4	118398138	118401241	-	2339	protein_coding	transmembrane protein 125 [Source:MGI Symbol;Acc:MGI:1923409]	-
Arl6ip1	640.703	-5.60837	0.206043	1.14e-163	7.86e-161	Arl6ip1	Significant	***	7	117718114	117728885	-	2482	protein_coding	ADP-ribosylation factor-like 6 interacting protein 1 [Source:MGI Symbol;Acc:MGI:1858943]	-
Krt24	5.1258	-5.61417	2.64733	0.000106877	0.000329009	Krt24	Significant	***	11	99170785	99176088	-	1847	protein_coding	keratin 24 [Source:MGI Symbol;Acc:MGI:1922956]	-
Dtna	189.61	-5.61764	0.368371	6.13e-53	3.98e-51	Dtna	Significant	***	18	23548192	23792772	+	16930	protein_coding	dystrobrevin alpha [Source:MGI Symbol;Acc:MGI:106039]	-
Pcdh7	136.417	-5.61847	0.411864	1.58e-42	7.34e-41	Pcdh7	Significant	***	5	57875309	58290572	+	10604	protein_coding	protocadherin 7 [Source:MGI Symbol;Acc:MGI:1860487]	-
Tnfrsf9	1050.17	-5.63542	0.17608	2.81e-225	4.04e-222	Tnfrsf9	Significant	***	4	150999019	151030559	+	2722	protein_coding	tumor necrosis factor receptor superfamily, member 9 [Source:MGI Symbol;Acc:MGI:1101059]	-
Pnrc2	138.508	-5.63836	0.415138	3e-42	1.38e-40	Pnrc2	Significant	***	4	135598229	135601161	-	2213	protein_coding	proline-rich nuclear receptor coactivator 2 [Source:MGI Symbol;Acc:MGI:106512]	-
Ptprv	14.0259	-5.64095	1.35963	1.53e-06	6.33e-06	Ptprv	Significant	***	1	135036235	135060332	-	6987	protein_coding	protein tyrosine phosphatase, receptor type, V [Source:MGI Symbol;Acc:MGI:108027]	-
Gm42890	5.18989	-5.64394	2.63676	9.08e-05	0.000283669	Gm42890	Significant	***	3	105866819	105891916	+	3192	lncRNA	predicted gene 42890 [Source:MGI Symbol;Acc:MGI:5663027]	-
Scarf1	5.15876	-5.64445	2.62894	8.56e-05	0.000268876	Scarf1	Significant	***	11	75404366	75417408	+	2887	protein_coding	scavenger receptor class F, member 1 [Source:MGI Symbol;Acc:MGI:2449455]	-
Papss2	5.36142	-5.70036	2.66056	9.39e-05	0.000292624	Papss2	Significant	***	19	32573190	32644587	+	3721	protein_coding	3'-phosphoadenosine 5'-phosphosulfate synthase 2 [Source:MGI Symbol;Acc:MGI:1330223]	-
Gm41	5.30618	-5.71685	2.6235	6.7e-05	0.000214075	Gm41	Significant	***	X	85388429	85389451	-	1023	unprocessed_pseudogene	predicted pseudogene 41 [Source:MGI Symbol;Acc:MGI:2684887]	-
Krt222	5.49794	-5.7915	2.62602	5.49e-05	0.000178108	Krt222	Significant	***	11	99123587	99134911	-	3292	protein_coding	keratin 222 [Source:MGI Symbol;Acc:MGI:2442728]	-
Galntl6	15.5335	-5.79956	1.35199	7.39e-07	3.18e-06	Galntl6	Significant	***	8	58227086	59365674	-	7414	protein_coding	UDP-N-acetyl-alpha-D-galactosamine:polypeptide N-acetylgalactosaminyltransferase-like 6 [Source:MGI Symbol;Acc:MGI:1913581]	-
Tbxa2r	5.745	-5.82877	2.65952	6.44e-05	0.000206614	Tbxa2r	Significant	***	10	81164565	81171006	+	1919	protein_coding	thromboxane A2 receptor [Source:MGI Symbol;Acc:MGI:98496]	-
Depdc7	5.66466	-5.85032	2.63111	4.8e-05	0.000157341	Depdc7	Significant	***	2	104552129	104573223	-	2096	protein_coding	DEP domain containing 7 [Source:MGI Symbol;Acc:MGI:2139258]	-
Etfbkmt	27.4457	-5.92287	1.02966	1.04e-08	5.75e-08	Etfbkmt	Significant	***	6	149041347	149052669	+	2496	protein_coding	electron transfer flavoprotein beta subunit lysine methyltransferase [Source:MGI Symbol;Acc:MGI:2443575]	-
Etv2	5.97622	-5.95059	2.63925	3.77e-05	0.000125668	Etv2	Significant	***	7	30333041	30335277	-	1048	protein_coding	ets variant 2 [Source:MGI Symbol;Acc:MGI:99253]	ETS
Gm43520	5.90468	-5.95854	2.62406	3.21e-05	0.000108056	Gm43520	Significant	***	3	116612464	116612627	+	164	TEC	predicted gene 43520 [Source:MGI Symbol;Acc:MGI:5663657]	-
Mfsd13a	5.9771	-5.96241	2.63828	3.62e-05	0.000120939	Mfsd13a	Significant	***	19	46329560	46363691	+	2804	protein_coding	major facilitator superfamily domain containing 13a [Source:MGI Symbol;Acc:MGI:1922396]	-
Fsd2	17.2038	-5.97528	1.34762	3.51e-07	1.59e-06	Fsd2	Significant	***	7	81183056	81216692	-	3985	protein_coding	fibronectin type III and SPRY domain containing 2 [Source:MGI Symbol;Acc:MGI:2444310]	-
Gm17768	6.14124	-5.97857	2.6634	4.32e-05	0.000142342	Gm17768	Significant	***	7	42727475	42745843	+	378	lncRNA	predicted gene, 17768 [Source:MGI Symbol;Acc:MGI:5009932]	-
Clec10a	140.712	-5.98257	0.452669	6.98e-40	2.92e-38	Clec10a	Significant	***	11	70047023	70061660	+	2899	protein_coding	C-type lectin domain family 10, member A [Source:MGI Symbol;Acc:MGI:96975]	-
Cdh22	5.9683	-5.9858	2.62175	2.83e-05	9.62e-05	Cdh22	Significant	***	2	164953427	165076773	-	3702	protein_coding	cadherin 22 [Source:MGI Symbol;Acc:MGI:1341843]	-
Krt27	5.98015	-5.98643	2.62228	2.86e-05	9.69e-05	Krt27	Significant	***	11	99236391	99241930	-	1550	protein_coding	keratin 27 [Source:MGI Symbol;Acc:MGI:1339999]	-
1700108N11Rik	6.28197	-5.99501	2.69662	5.5e-05	0.000178304	1700108N11Rik	Significant	***	2	144173379	144174559	+	917	lncRNA	RIKEN cDNA 1700108N11 gene [Source:MGI Symbol;Acc:MGI:1921551]	-
Akap3	6.10781	-6.02979	2.63076	2.72e-05	9.28e-05	Akap3	Significant	***	6	126830061	126851271	+	3153	protein_coding	A kinase (PRKA) anchor protein 3 [Source:MGI Symbol;Acc:MGI:1341149]	-
Klk10	87.5054	-6.03233	0.580365	2.68e-25	5.56e-24	Klk10	Significant	***	7	43430459	43434834	+	1373	protein_coding	kallikrein related-peptidase 10 [Source:MGI Symbol;Acc:MGI:1916790]	-
Gfra2	6.25266	-6.03786	2.65888	3.43e-05	0.000115039	Gfra2	Significant	***	14	71127560	71217278	+	3539	protein_coding	glial cell line derived neurotrophic factor family receptor alpha 2 [Source:MGI Symbol;Acc:MGI:1195462]	-
Cd177	6.14335	-6.0463	2.6267	2.47e-05	8.48e-05	Cd177	Significant	***	7	24443408	24459736	-	2840	protein_coding	CD177 antigen [Source:MGI Symbol;Acc:MGI:1916141]	-
Gm40040	6.18815	-6.05777	2.62736	2.34e-05	8.06e-05	Gm40040	Significant	***	3	41432012	41436826	-	720	lncRNA	predicted gene, 40040 [Source:MGI Symbol;Acc:MGI:5622925]	-
Zfp986	6.32232	-6.05864	2.67101	3.68e-05	0.000122681	Zfp986	Significant	***	4	145595364	145626545	+	1427	protein_coding	zinc finger protein 986 [Source:MGI Symbol;Acc:MGI:3649925]	zf-C2H2
Ccnb2-ps	6.2109	-6.06089	2.63726	2.62e-05	8.95e-05	Ccnb2-ps	Significant	***	8	72670400	72672695	-	2296	transcribed_processed_pseudogene	cyclin B2, pseudogene [Source:MGI Symbol;Acc:MGI:3779896]	-
Xlr4b	6.31886	-6.10862	2.62756	2e-05	6.95e-05	Xlr4b	Significant	***	X	72257939	72266059	+	2560	protein_coding	X-linked lymphocyte-regulated 4B [Source:MGI Symbol;Acc:MGI:1350975]	-
Klk7	43.9555	-6.13697	0.848606	6.86e-13	5.9e-12	Klk7	Significant	***	7	43460718	43465783	+	1895	protein_coding	kallikrein related-peptidase 7 (chymotryptic, stratum corneum) [Source:MGI Symbol;Acc:MGI:1346336]	-
Adh4	31.7328	-6.15479	1.01042	1.81e-09	1.09e-08	Adh4	Significant	***	3	138121227	138136653	+	1450	protein_coding	alcohol dehydrogenase 4 (class II), pi polypeptide [Source:MGI Symbol;Acc:MGI:1349472]	-
AW209491	6.47116	-6.15919	2.62279	1.58e-05	5.58e-05	AW209491	Significant	***	13	14804739	14813681	+	3031	protein_coding	expressed sequence AW209491 [Source:MGI Symbol;Acc:MGI:2145422]	-
Enpp5	273.691	-6.16532	0.347595	1.77e-70	2.03e-68	Enpp5	Significant	***	17	44389704	44397458	+	4858	protein_coding	ectonucleotide pyrophosphatase/phosphodiesterase 5 [Source:MGI Symbol;Acc:MGI:1933830]	-
Arl9	6.5264	-6.1745	2.63442	1.71e-05	6.03e-05	Arl9	Significant	***	5	77151902	77158453	+	597	protein_coding	ADP-ribosylation factor-like 9 [Source:MGI Symbol;Acc:MGI:1915496]	-
Cxcl11	6.58656	-6.17543	2.63775	1.73e-05	6.1e-05	Cxcl11	Significant	***	5	92507403	92513344	-	3794	protein_coding	chemokine (C-X-C motif) ligand 11 [Source:MGI Symbol;Acc:MGI:1860203]	-
D030068K23Rik	6.65453	-6.19318	2.65107	1.93e-05	6.75e-05	D030068K23Rik	Significant	***	8	109801854	110000443	+	7540	lncRNA	RIKEN cDNA D030068K23 gene [Source:MGI Symbol;Acc:MGI:3037424]	-
Pgc	6.64227	-6.20837	2.62817	1.4e-05	4.99e-05	Pgc	Significant	***	17	48037767	48045407	+	1388	protein_coding	progastricsin (pepsinogen C) [Source:MGI Symbol;Acc:MGI:98909]	-
1110015O18Rik	6.73744	-6.2399	2.63814	1.39e-05	4.97e-05	1110015O18Rik	Significant	***	3	4862388	4879971	+	2365	lncRNA	RIKEN cDNA 1110015O18 gene [Source:MGI Symbol;Acc:MGI:1915766]	-
Pi15	6.88581	-6.2752	2.63435	1.17e-05	4.22e-05	Pi15	Significant	***	1	17672125	17701163	+	6923	protein_coding	peptidase inhibitor 15 [Source:MGI Symbol;Acc:MGI:1934659]	-
Rhox10	61.8152	-6.28219	0.743473	4.89e-17	6.06e-16	Rhox10	Significant	***	X	37155352	37160568	+	763	protein_coding	reproductive homeobox 10 [Source:MGI Symbol;Acc:MGI:3580249]	Homeobox
Efcab8	133.866	-6.31252	0.515913	2.41e-34	8.07e-33	Efcab8	Significant	***	2	153621851	153686671	+	5693	protein_coding	EF-hand calcium binding domain 8 [Source:MGI Symbol;Acc:MGI:3644206]	-
Bbs1	7.0174	-6.33009	2.63624	9.8e-06	3.58e-05	Bbs1	Significant	***	19	4936906	4956656	-	7674	protein_coding	Bardet-Biedl syndrome 1 (human) [Source:MGI Symbol;Acc:MGI:1277215]	-
Alpi	7.0727	-6.33192	2.63995	1.01e-05	3.69e-05	Alpi	Significant	***	1	87025724	87029328	-	2337	protein_coding	alkaline phosphatase, intestinal [Source:MGI Symbol;Acc:MGI:1924018]	-
Cldn9	265.134	-6.33714	0.380283	2.1e-62	1.77e-60	Cldn9	Significant	***	17	23901558	23903000	-	1443	protein_coding	claudin 9 [Source:MGI Symbol;Acc:MGI:1913100]	-
Gm5424	21.5649	-6.34597	1.33497	6.07e-08	3.05e-07	Gm5424	Significant	***	10	61906902	61908141	+	1240	processed_pseudogene	predicted gene 5424 [Source:MGI Symbol;Acc:MGI:3643173]	-
Mageb10-ps	7.0815	-6.35255	2.62497	7.78e-06	2.9e-05	Mageb10-ps	Significant	***	X	85343528	85344934	-	1407	unprocessed_pseudogene	MAGE family member B10, pseudogene [Source:MGI Symbol;Acc:MGI:2148174]	-
Rassf4	7.10865	-6.35481	2.64058	9.41e-06	3.45e-05	Rassf4	Significant	***	6	116609969	116650913	-	9209	protein_coding	Ras association (RalGDS/AF-6) domain family member 4 [Source:MGI Symbol;Acc:MGI:2386853]	-
ENSMUSG00000120285	7.22635	-6.35761	2.65542	1.09e-05	3.95e-05	ENSMUSG00000120285	Significant	***	14	111746880	111912267	-	3138	lncRNA	novel transcript	-
H2-T-ps	37.0218	-6.3876	1.00997	4.82e-10	3.11e-09	H2-T-ps	Significant	***	17	36420126	36422550	-	1067	unprocessed_pseudogene	histocompatibility 2, T region locus, pseudogene [Source:MGI Symbol;Acc:MGI:2442805]	-
Prss32	7.52072	-6.47647	2.63411	5.23e-06	1.99e-05	Prss32	Significant	***	17	24062829	24078753	+	1836	protein_coding	protease, serine 32 [Source:MGI Symbol;Acc:MGI:1917064]	-
Zfp882	7.72784	-6.51445	2.64299	5.02e-06	1.92e-05	Zfp882	Significant	***	8	72662452	72670198	+	3569	protein_coding	zinc finger protein 882 [Source:MGI Symbol;Acc:MGI:3642748]	zf-C2H2
Gm14632	40.1011	-6.53911	2.22621	8.18e-05	0.000257903	Gm14632	Significant	***	X	30078891	30101764	+	864	protein_coding	predicted gene 14632 [Source:MGI Symbol;Acc:MGI:3805544]	-
Gnai1	7.76332	-6.54153	2.6433	4.54e-06	1.75e-05	Gnai1	Significant	***	5	18470133	18565353	-	3135	protein_coding	guanine nucleotide binding protein (G protein), alpha inhibiting 1 [Source:MGI Symbol;Acc:MGI:95771]	-
Snrpn	74.3835	-6.56006	0.734608	9.45e-19	1.34e-17	Snrpn	Significant	***	7	59632243	59789967	-	2159	protein_coding	small nuclear ribonucleoprotein N [Source:MGI Symbol;Acc:MGI:98347]	-
As3mt	209.757	-6.57385	0.439873	2.91e-50	1.75e-48	As3mt	Significant	***	19	46695897	46729538	+	3212	protein_coding	arsenite methyltransferase [Source:MGI Symbol;Acc:MGI:1929882]	-
Slain1	7.95602	-6.57691	2.64169	3.87e-06	1.5e-05	Slain1	Significant	***	14	103887664	103942343	+	3284	protein_coding	SLAIN motif family, member 1 [Source:MGI Symbol;Acc:MGI:2145578]	-
Crygf	7.88313	-6.58136	2.6357	3.39e-06	1.33e-05	Crygf	Significant	***	1	65965679	65967466	+	627	protein_coding	crystallin, gamma F [Source:MGI Symbol;Acc:MGI:88526]	-
Lta	7.92746	-6.58868	2.63794	3.39e-06	1.33e-05	Lta	Significant	***	17	35422141	35424327	-	1383	protein_coding	lymphotoxin A [Source:MGI Symbol;Acc:MGI:104797]	-
Gap43	95.1435	-6.62301	0.661995	3.03e-23	5.65e-22	Gap43	Significant	***	16	42068805	42161014	-	1523	protein_coding	growth associated protein 43 [Source:MGI Symbol;Acc:MGI:95639]	-
Gm38403	8.09371	-6.62347	2.64833	3.42e-06	1.34e-05	Gm38403	Significant	***	10	118756286	118763048	-	2357	lncRNA	predicted gene, 38403 [Source:MGI Symbol;Acc:MGI:5621288]	-
Gm29776	149.37	-6.64289	0.533596	2.66e-35	9.32e-34	Gm29776	Significant	***	14	54930055	54936290	-	2346	protein_coding	predicted gene, 29776 [Source:MGI Symbol;Acc:MGI:5588935]	-
Fam131b	26.0901	-6.65398	1.31827	1.08e-08	5.93e-08	Fam131b	Significant	***	6	42292246	42301577	-	4104	protein_coding	family with sequence similarity 131, member B [Source:MGI Symbol;Acc:MGI:1923406]	-
Sncg	26.3446	-6.67227	1.31347	8.98e-09	4.99e-08	Sncg	Significant	***	14	34092231	34096746	-	852	protein_coding	synuclein, gamma [Source:MGI Symbol;Acc:MGI:1298397]	-
Sele	44.8234	-6.6915	0.995481	4.89e-11	3.54e-10	Sele	Significant	***	1	163875803	163885246	+	2912	protein_coding	selectin, endothelial cell [Source:MGI Symbol;Acc:MGI:98278]	-
AU018091	8.49347	-6.72766	2.63738	1.86e-06	7.64e-06	AU018091	Significant	***	7	3204498	3219029	-	3653	protein_coding	expressed sequence AU018091 [Source:MGI Symbol;Acc:MGI:2142124]	-
Cnp	84.2407	-6.74088	0.736809	1.28e-19	1.93e-18	Cnp	Significant	***	11	100465730	100482555	+	3639	protein_coding	2',3'-cyclic nucleotide 3' phosphodiesterase [Source:MGI Symbol;Acc:MGI:88437]	-
Gm35439	8.78392	-6.79062	2.65303	1.7e-06	6.99e-06	Gm35439	Significant	***	3	92077528	92085214	+	4809	lncRNA	predicted gene, 35439 [Source:MGI Symbol;Acc:MGI:5594598]	-
Ednra	49.7548	-6.84647	1.00021	2.12e-11	1.59e-10	Ednra	Significant	***	8	78389660	78451093	-	5476	protein_coding	endothelin receptor type A [Source:MGI Symbol;Acc:MGI:105923]	-
Gvin2	9.06781	-6.84935	2.66428	1.56e-06	6.44e-06	Gvin2	Significant	***	7	105544346	105603174	-	9275	protein_coding	GTPase, very large interferon inducible, family member 2 [Source:MGI Symbol;Acc:MGI:3782245]	-
Gm14819	9.40616	-6.85606	2.694	2.55e-06	1.02e-05	Gm14819	Significant	***	X	34667836	34690746	+	928	protein_coding	predicted gene 14819 [Source:MGI Symbol;Acc:MGI:3801716]	-
Gvin1	9.13888	-6.87037	2.65924	1.28e-06	5.36e-06	Gvin1	Significant	***	7	105755763	105814533	-	9005	protein_coding	GTPase, very large interferon inducible 1 [Source:MGI Symbol;Acc:MGI:1921808]	-
Ehhadh	29.7986	-6.87416	1.30889	3.02e-09	1.77e-08	Ehhadh	Significant	***	16	21580037	21606557	-	2981	protein_coding	enoyl-Coenzyme A, hydratase/3-hydroxyacyl Coenzyme A dehydrogenase [Source:MGI Symbol;Acc:MGI:1277964]	-
Fabp4	9.32853	-6.90521	2.65858	1.05e-06	4.44e-06	Fabp4	Significant	***	3	10269148	10273636	-	4489	protein_coding	fatty acid binding protein 4, adipocyte [Source:MGI Symbol;Acc:MGI:88038]	-
Itm2a	51.55	-6.90531	0.989748	1.02e-11	7.88e-11	Itm2a	Significant	***	X	106440705	106446982	-	1744	protein_coding	integral membrane protein 2A [Source:MGI Symbol;Acc:MGI:107706]	-
Slc16a11	9.80152	-6.95205	2.6952	1.59e-06	6.58e-06	Slc16a11	Significant	***	11	70103578	70107243	+	2554	protein_coding	solute carrier family 16 (monocarboxylic acid transporters), member 11 [Source:MGI Symbol;Acc:MGI:2663709]	-
Stab1	77.2556	-6.98759	0.826594	1.03e-16	1.25e-15	Stab1	Significant	***	14	30860970	30890598	-	10288	protein_coding	stabilin 1 [Source:MGI Symbol;Acc:MGI:2178742]	-
Cdh5	371.117	-6.99999	0.386218	3.56e-73	4.6e-71	Cdh5	Significant	***	8	104828257	104871143	+	4203	protein_coding	cadherin 5 [Source:MGI Symbol;Acc:MGI:105057]	-
Zfp11	9.81771	-7.01967	2.65732	5.62e-07	2.46e-06	Zfp11	Significant	***	5	129731657	129747163	-	3929	protein_coding	zinc finger protein 11 [Source:MGI Symbol;Acc:MGI:99156]	zf-C2H2
Gm12866	10.0819	-7.0693	2.6597	4.48e-07	1.99e-06	Gm12866	Significant	***	4	118911987	118926308	-	1671	lncRNA	predicted gene 12866 [Source:MGI Symbol;Acc:MGI:3649462]	-
Zfp811	10.3512	-7.0786	2.68348	8.19e-07	3.51e-06	Zfp811	Significant	***	17	33014650	33028905	-	3555	protein_coding	zinc finger protein 811 [Source:MGI Symbol;Acc:MGI:2682944]	zf-C2H2
Magea10	10.1899	-7.08281	2.66408	4.54e-07	2.02e-06	Magea10	Significant	***	X	71425476	71430464	-	1821	protein_coding	MAGE family member A10 [Source:MGI Symbol;Acc:MGI:3588211]	-
Alppl2	10.354	-7.09343	2.67836	5.73e-07	2.5e-06	Alppl2	Significant	***	1	87014416	87017650	-	2256	protein_coding	alkaline phosphatase, placental-like 2 [Source:MGI Symbol;Acc:MGI:108009]	-
Nhsl2	10.26	-7.09671	2.66904	4.7e-07	2.08e-06	Nhsl2	Significant	***	X	100892991	101135661	+	16952	protein_coding	NHS-like 2 [Source:MGI Symbol;Acc:MGI:3645090]	-
Col8a1	34.5897	-7.10625	1.30514	8.42e-10	5.28e-09	Col8a1	Significant	***	16	57444621	57575100	-	7833	protein_coding	collagen, type VIII, alpha 1 [Source:MGI Symbol;Acc:MGI:88463]	-
Rab29	35.1008	-7.13221	1.31041	8.52e-10	5.34e-09	Rab29	Significant	***	1	131794962	131800625	+	1468	protein_coding	RAB29, member RAS oncogene family [Source:MGI Symbol;Acc:MGI:2385107]	-
Sphk1	37.6445	-7.23565	1.30992	4.88e-10	3.15e-09	Sphk1	Significant	***	11	116421751	116427501	+	4775	protein_coding	sphingosine kinase 1 [Source:MGI Symbol;Acc:MGI:1316649]	-
Clec4d	38.3835	-7.26337	1.3112	4.35e-10	2.82e-09	Clec4d	Significant	***	6	123239070	123252224	+	1599	protein_coding	C-type lectin domain family 4, member d [Source:MGI Symbol;Acc:MGI:1298389]	-
Syk	11.3894	-7.3066	2.67679	1.62e-07	7.68e-07	Syk	Significant	***	13	52737209	52802828	+	9362	protein_coding	spleen tyrosine kinase [Source:MGI Symbol;Acc:MGI:99515]	-
Pmfbp1	11.726	-7.35359	2.67949	1.34e-07	6.44e-07	Pmfbp1	Significant	***	8	110220659	110269272	+	3593	protein_coding	polyamine modulated factor 1 binding protein 1 [Source:MGI Symbol;Acc:MGI:1930136]	-
Eda	69.7467	-7.36136	0.984079	3.8e-13	3.34e-12	Eda	Significant	***	X	99019212	99444368	+	6825	protein_coding	ectodysplasin-A [Source:MGI Symbol;Acc:MGI:1195272]	-
Cdh4	99.3735	-7.37103	0.825538	1.91e-18	2.64e-17	Cdh4	Significant	***	2	179084224	179541166	+	7257	protein_coding	cadherin 4 [Source:MGI Symbol;Acc:MGI:99218]	-
Hcls1	11.8992	-7.38067	2.69198	1.47e-07	7.03e-07	Hcls1	Significant	***	16	36755345	36783574	+	2525	protein_coding	hematopoietic cell specific Lyn substrate 1 [Source:MGI Symbol;Acc:MGI:104568]	-
Gucy2c	41.2952	-7.38983	1.30282	1.76e-10	1.19e-09	Gucy2c	Significant	***	6	136674282	136758763	-	3959	protein_coding	guanylate cyclase 2c [Source:MGI Symbol;Acc:MGI:106903]	-
Art3	12.0353	-7.40496	2.68955	1.18e-07	5.72e-07	Art3	Significant	***	5	92479686	92562487	+	3932	protein_coding	ADP-ribosyltransferase 3 [Source:MGI Symbol;Acc:MGI:1202729]	-
Stard8	12.0608	-7.41107	2.68436	1.01e-07	4.93e-07	Stard8	Significant	***	X	98046854	98118334	+	5499	protein_coding	START domain containing 8 [Source:MGI Symbol;Acc:MGI:2448556]	-
Myoz2	12.3482	-7.45656	2.68763	8.17e-08	4.03e-07	Myoz2	Significant	***	3	122799855	122828664	-	3423	protein_coding	myozenin 2 [Source:MGI Symbol;Acc:MGI:1913063]	-
Nectin1	12.9336	-7.49938	2.72305	1.49e-07	7.11e-07	Nectin1	Significant	***	9	43655281	43743955	+	6562	protein_coding	nectin cell adhesion molecule 1 [Source:MGI Symbol;Acc:MGI:1926483]	-
Pde1c	13.0147	-7.55282	2.69632	5.46e-08	2.77e-07	Pde1c	Significant	***	6	56046789	56629472	-	20520	protein_coding	phosphodiesterase 1C [Source:MGI Symbol;Acc:MGI:108413]	-
Rasal1	13.4689	-7.62073	2.69961	3.71e-08	1.91e-07	Rasal1	Significant	***	5	120786877	120817662	+	3539	protein_coding	RAS protein activator like 1 (GAP1 like) [Source:MGI Symbol;Acc:MGI:1330842]	-
Cidec	14.4529	-7.74751	2.72494	3.17e-08	1.65e-07	Cidec	Significant	***	6	113401595	113412721	-	1856	protein_coding	cell death-inducing DFFA-like effector c [Source:MGI Symbol;Acc:MGI:95585]	-
Grid2ip	14.5925	-7.77491	2.71514	1.95e-08	1.04e-07	Grid2ip	Significant	***	5	143343093	143377907	+	6773	protein_coding	glutamate receptor, ionotropic, delta 2 (Grid2) interacting protein 1 [Source:MGI Symbol;Acc:MGI:2176213]	-
Ndst3	14.6407	-7.78014	2.71796	2.05e-08	1.09e-07	Ndst3	Significant	***	3	123319815	123484502	-	9878	protein_coding	N-deacetylase/N-sulfotransferase (heparan glucosaminyl) 3 [Source:MGI Symbol;Acc:MGI:1932544]	-
Slc6a13	14.7935	-7.80042	2.71392	1.56e-08	8.41e-08	Slc6a13	Significant	***	6	121277186	121314692	+	2904	protein_coding	solute carrier family 6 (neurotransmitter transporter, GABA), member 13 [Source:MGI Symbol;Acc:MGI:95629]	-
Arsj	15.1945	-7.84198	2.72245	1.54e-08	8.34e-08	Arsj	Significant	***	3	126157333	126234024	+	3859	protein_coding	arylsulfatase J [Source:MGI Symbol;Acc:MGI:2443513]	-
Gm10863	15.5184	-7.87669	2.7248	1.27e-08	6.94e-08	Gm10863	Significant	***	15	79050240	79111724	+	3722	lncRNA	predicted gene 10863 [Source:MGI Symbol;Acc:MGI:3641623]	-
Svop	15.5553	-7.88676	2.72222	1.05e-08	5.76e-08	Svop	Significant	***	5	114164971	114229631	-	4556	protein_coding	SV2 related protein [Source:MGI Symbol;Acc:MGI:1915916]	-
Urah	101.495	-7.92418	0.983698	5.91e-15	6.09e-14	Urah	Significant	***	7	140414931	140417879	+	1427	protein_coding	urate (5-hydroxyiso-) hydrolase [Source:MGI Symbol;Acc:MGI:1916142]	-
Pag1	15.8466	-7.9276	2.72377	7.9e-09	4.43e-08	Pag1	Significant	***	3	9752539	9898739	-	9580	protein_coding	phosphoprotein associated with glycosphingolipid microdomains 1 [Source:MGI Symbol;Acc:MGI:2443160]	-
Selp	62.4606	-8.02398	1.29838	3.92e-12	3.15e-11	Selp	Significant	***	1	163942833	163977595	+	4413	protein_coding	selectin, platelet [Source:MGI Symbol;Acc:MGI:98280]	-
Gm4610	17.3117	-8.08385	2.74267	4.41e-09	2.54e-08	Gm4610	Significant	***	3	122170746	122185655	-	1268	lncRNA	predicted gene 4610 [Source:MGI Symbol;Acc:MGI:3782793]	-
Gm43353	17.6244	-8.11935	2.74918	4.14e-09	2.39e-08	Gm43353	Significant	***	5	113472052	113473346	+	1295	TEC	predicted gene 43353 [Source:MGI Symbol;Acc:MGI:5663490]	-
2400006E01Rik	17.7097	-8.12096	2.74559	3.52e-09	2.05e-08	2400006E01Rik	Significant	***	3	41475682	41482909	-	874	lncRNA	RIKEN cDNA 2400006E01 gene [Source:MGI Symbol;Acc:MGI:1925898]	-
Chst5	217.804	-8.15554	0.716215	4.04e-29	1.03e-27	Chst5	Significant	***	8	112615768	112637079	-	2182	protein_coding	carbohydrate (N-acetylglucosamine 6-O) sulfotransferase 5 [Source:MGI Symbol;Acc:MGI:1931825]	-
Mdga2	18.0159	-8.16428	2.74764	2.62e-09	1.55e-08	Mdga2	Significant	***	12	66512834	67269323	-	18336	protein_coding	MAM domain containing glycosylphosphatidylinositol anchor 2 [Source:MGI Symbol;Acc:MGI:2444706]	-
Tspan7	18.3506	-8.19708	2.75088	2.23e-09	1.33e-08	Tspan7	Significant	***	X	10351397	10462844	+	7067	protein_coding	tetraspanin 7 [Source:MGI Symbol;Acc:MGI:1298407]	-
Nhs	18.8807	-8.23979	2.75774	2.06e-09	1.23e-08	Nhs	Significant	***	X	160616292	160942726	-	8805	protein_coding	NHS actin remodeling regulator [Source:MGI Symbol;Acc:MGI:2684894]	-
Trp53i11	19.3972	-8.29307	2.75708	1.24e-09	7.61e-09	Trp53i11	Significant	***	2	93017893	93032104	+	3690	protein_coding	transformation related protein 53 inducible protein 11 [Source:MGI Symbol;Acc:MGI:2670995]	-
Gm35019	19.6547	-8.31656	2.76503	1.44e-09	8.78e-09	Gm35019	Significant	***	15	37893239	37899960	-	2265	lncRNA	predicted gene, 35019 [Source:MGI Symbol;Acc:MGI:5594178]	-
Ceacam19	21.6266	-8.4928	2.77721	4.52e-10	2.93e-09	Ceacam19	Significant	***	7	19609667	19621890	-	3361	protein_coding	carcinoembryonic antigen-related cell adhesion molecule 19 [Source:MGI Symbol;Acc:MGI:2443001]	-
Sema6a	23.3436	-8.62505	2.78968	2.2e-10	1.47e-09	Sema6a	Significant	***	18	47368665	47501937	-	8778	protein_coding	sema domain, transmembrane domain (TM), and cytoplasmic domain, (semaphorin) 6A [Source:MGI Symbol;Acc:MGI:1203727]	-
Chst1	25.7776	-8.7941	2.80831	9.66e-11	6.74e-10	Chst1	Significant	***	2	92430052	92445595	+	2680	protein_coding	carbohydrate sulfotransferase 1 [Source:MGI Symbol;Acc:MGI:1924219]	-
Arhgap30	185.41	-8.82782	0.972726	2.05e-18	2.82e-17	Arhgap30	Significant	***	1	171216522	171237866	+	8591	protein_coding	Rho GTPase activating protein 30 [Source:MGI Symbol;Acc:MGI:2684948]	-
Ass1	30.0373	-9.06341	2.83552	2.12e-11	1.59e-10	Ass1	Significant	***	2	31360219	31410684	+	2414	protein_coding	argininosuccinate synthetase 1 [Source:MGI Symbol;Acc:MGI:88090]	-
Ovol2	125.4	-9.08344	1.29963	4.13e-15	4.33e-14	Ovol2	Significant	***	2	144147095	144174066	-	2113	protein_coding	ovo like zinc finger 2 [Source:MGI Symbol;Acc:MGI:1338039]	zf-C2H2
Khdrbs3	34.1738	-9.28009	2.86457	9.04e-12	7.03e-11	Khdrbs3	Significant	***	15	68800269	68973060	+	3662	protein_coding	KH domain containing, RNA binding, signal transduction associated 3 [Source:MGI Symbol;Acc:MGI:1313312]	-
Iho1	35.6088	-9.36279	2.86306	3.44e-12	2.79e-11	Iho1	Significant	***	9	108280810	108305683	-	2890	protein_coding	interactor of HORMAD1 1 [Source:MGI Symbol;Acc:MGI:3612242]	-
Tmem141	47.7039	-9.86508	2.91744	1.67e-13	1.51e-12	Tmem141	Significant	***	2	25510079	25512017	-	1122	protein_coding	transmembrane protein 141 [Source:MGI Symbol;Acc:MGI:1098773]	-
4930461G14Rik	219.89	-9.92639	1.30215	1.02e-17	1.33e-16	4930461G14Rik	Significant	***	9	58362385	58376920	+	1574	lncRNA	RIKEN cDNA 4930461G14 gene [Source:MGI Symbol;Acc:MGI:1922129]	-
Cers4	51.1949	-9.98675	2.93119	7.93e-14	7.41e-13	Cers4	Significant	***	8	4543026	4581680	+	12264	protein_coding	ceramide synthase 4 [Source:MGI Symbol;Acc:MGI:1914510]	-
Clip3	53.4425	-10.0597	2.94109	6.52e-14	6.16e-13	Clip3	Significant	***	7	29991153	30007792	+	3935	protein_coding	CAP-GLY domain containing linker protein 3 [Source:MGI Symbol;Acc:MGI:1923936]	-
Tmprss11b	64.1006	-10.3655	2.97049	7.84e-15	7.97e-14	Tmprss11b	Significant	***	5	86805490	86824221	-	4171	protein_coding	transmembrane protease, serine 11B [Source:MGI Symbol;Acc:MGI:2442893]	-
Cenpv	64.3944	-10.3684	2.97401	9.15e-15	9.25e-14	Cenpv	Significant	***	11	62415772	62430087	-	1811	protein_coding	centromere protein V [Source:MGI Symbol;Acc:MGI:1920389]	-
Gm14514	65.0414	-10.3879	2.9829	1.36e-14	1.36e-13	Gm14514	Significant	***	X	17118301	17120633	+	940	processed_pseudogene	predicted gene 14514 [Source:MGI Symbol;Acc:MGI:3705639]	-
Efhc2	586.168	-10.527	0.972384	1.76e-25	3.69e-24	Efhc2	Significant	***	X	16998288	17185607	-	2554	protein_coding	EF-hand domain (C-terminal) containing 2 [Source:MGI Symbol;Acc:MGI:1921655]	-
Tspan12	86.2777	-10.861	3.02464	3.62e-16	4.15e-15	Tspan12	Significant	***	6	21771394	21852514	-	3311	protein_coding	tetraspanin 12 [Source:MGI Symbol;Acc:MGI:1889818]	-
Vopp1	137.202	-11.633	3.11101	1.83e-18	2.54e-17	Vopp1	Significant	***	6	57704792	57802144	-	9821	protein_coding	vesicular, overexpressed in cancer, prosurvival protein 1 [Source:MGI Symbol;Acc:MGI:2141658]	-
Ntrk1	188.92	-12.1548	3.16094	3.96e-20	6.15e-19	Ntrk1	Significant	***	3	87685551	87702469	-	2588	protein_coding	neurotrophic tyrosine kinase, receptor, type 1 [Source:MGI Symbol;Acc:MGI:97383]	-
Fndc3c1	290.513	-12.8639	3.24709	2.82e-22	5e-21	Fndc3c1	Significant	***	X	105463647	105529007	-	6315	protein_coding	fibronectin type III domain containing 3C1 [Source:MGI Symbol;Acc:MGI:2685630]	-
Ctag2l1	403.21	-13.3765	3.28116	3.98e-24	7.81e-23	Ctag2l1	Significant	***	X	73523893	73525005	-	627	protein_coding	CTAG2 like 1 [Source:MGI Symbol;Acc:MGI:3644285]	-

## Sheet: S2-(Fig1e)
Term	Overlap	P-value	Count	Genes
Regulation of Rho Protein Signal Transduction (GO:0035023)	19/76	8.89603e-05	19	NRP1; KANK1; STARD13; PRAG1; CCDC125; DOCK8; HEG1; STARD8; F2R; LPAR1; F11R; RASIP1; ROBO1; COL3A1; ARHGAP30; RIT2; EPS8L1; PLXNB1; APOE
Regulation of Cell Migration (GO:0030334)	71/479	0.000204697	71	PTPRT; MCTP1; CITED2; FAM107A; GLI1; CLDN1; VSIR; ROBO1; CDH5; FGF7; DACH1; DUSP10; CREB3L4; ENPP2; CYP1B1; PHACTR1; ACVR1; PDGFRB; IGFBP5; SPHK1; SEMA6D; F2R; TET1; SRCIN1; ADRA2A; RHOB; TGFBR3; F7; CLDN4; MMP14; PECAM1; SGK1; KANK1; CEMIP; NOTCH1; SEMA3C; SEMA3D; SEMA3A; CAMK2A; PDGFB; SEMA3G; TWIST2; NEDD9; NEXN; SEMA3E; SEMA3F; PTN; THBS1; CLN3; CCL7; PODXL; CCL5; NTF3; PDPN; HAS2; CCL2; SRGA…
Extracellular Matrix Organization (GO:0030198)	33/182	0.000321337	33	COL17A1; HPSE2; COL11A1; COL11A2; DPT; NOXO1; KLK6; ADAMTS14; CYP1B1; HAS2; SLC39A8; COL27A1; GSN; COL24A1; LUM; MMP2; COL22A1; APLP1; MMP3; MMP10; ADAMTS20; MMP11; MMP14; COL3A1; CCDC80; COL1A2; MMP13; P4HA3; COL8A1; ADAM8; TGFBI; MATN4; RECK
Regulation of Myeloid Leukocyte Mediated Immunity (GO:0002886)	5/8	0.000373994	5	SYK; FES; STXBP2; DNASE1; UNC13D
Negative Regulation of Angiogenesis (GO:0016525)	18/93	0.00333643	18	FOXC1; SEMA6A; NPR1; SERPINF1; SEMA3E; ISM1; THBS2; KLF4; TNF; THBS1; DCN; KLF2; CXCL10; HHEX; EFNA3; STAB1; E2F2; PTPN6
Positive Regulation of Inflammatory Response (GO:0050729)	21/115	0.00334786	21	GSDMD; PTGER4; GBP5; CD81; ATL1; LPL; PLA2G3; TNF; PLA2G7; CREB3L3; NLRP10; IL23A; PLCG2; TLR9; CCN4; MAP3K8; ADAM8; NUPR1; LBP; GBP2; TLR2
Epithelial Cell Differentiation (GO:0030855)	23/132	0.00407346	23	GSTK1; DLX3; JAG1; KRT24; GLI1; KRT20; ASCL1; GRHL2; PAX2; OVOL2; GLI2; VIL1; KRT19; MAF; KRT17; KRT27; KRT16; GSTA2; GSTA1; HSF4; ALDOC; IRF6; FGFR2
Response to Type II Interferon (GO:0034341)	12/60	0.011613	12	GBP5; CD74; CALCOCO2; SLC11A1; ATL1; CCL5; CAMK2A; IRF8; CCL2; GBP2; GBP4; TLR2
Positive Regulation of Interleukin-6 Production (GO:0032755)	14/77	0.0154485	14	CD74; SYK; F2R; LPL; POU2F2; TNF; NLRP10; POU2AF1; TLR9; PLCG2; LBP; RAB7B; IL17D; TLR2
Regulation of Interleukin-10 Production (GO:0032653)	9/46	0.0306947	9	SYK; IL23A; PLCG2; TLR9; TIGIT; THBS1; TRIB2; VSIR; TNFRSF21
Cell Surface Receptor Protein Tyrosine Kinase Signaling Pathway (GO:0007169)	39/296	0.0307367	39	PTPRT; SHC4; NRP1; FOXC1; MVP; PDGFB; NEDD9; PIK3R1; EFNB2; FGF7; EFNB3; FLRT1; CHN1; NTF3; SH2D6; EPHB3; FGF21; PDGFRB; NTRK1; KL; EPHA7; ANGPT2; ANGPT1; BDNF; MMP2; INSRR; GFRA1; MERTK; GFRA2; VAV1; PGF; NFATC4; SULF2; DOK2; EFNA3; DOK3; PRKD2; HAP1; FGFR2
Regulation of Reactive Oxygen Species Metabolic Process (GO:2000377)	11/61	0.0314382	11	PDGFRB; MMP3; RAC2; PDGFB; CYP1B1; ACOD1; NOXO1; MPV17; TNF; THBS1; PAX2
Regulation of Transforming Growth Factor Beta Receptor Signaling Pathway (GO:0017015)	18/120	0.0413844	18	WFIKKN1; TSC22D1; CITED2; SLC2A10; GDF15; TET1; NREP; SMAD6; IL17RD; THBS1; DKK3; OVOL2; HIPK2; TGFBR3; EID2; BMP2; PEG10; PMEPA1
Positive Regulation of Epithelial to Mesenchymal Transition (GO:0010718)	9/49	0.0441405	9	CRB2; OLFM1; FOXC1; BMP2; NOTCH1; JAG1; SMAD3; PDPN; ADAM8
Positive Regulation of Leukocyte Chemotaxis (GO:0002690)	11/56	0.0174442	11	F7; CXCL10; CREB3L4; CCL5; NEDD9; CCL2; PTN; S100A14; PLA2G7; THBS1; PGF

## Sheet: S3-(Fig1f)
Term	Overlap	P-value	Count	Genes
KRAS Signaling Up	41/200	3.08793e-06	41	ERO1A; PPP1R15A; NRP1; CFH; RGS16; USH1C; F13A1; PRDM1; AKAP12; TSPAN7; C3AR1; APOD; PLEK2; CD37; SCN1B; ACE; PRRX1; TMEM176B; H2BC3; TMEM176A; VWA5A; LAPTM5; G0S2; PPBP; KLF4; ETV4; SNAP91; DUSP6; MMP10; BTC; MMP11; CXCL10; BMP2; MALL; PECAM1; SPARCL1; ITGBL1; IRF8; ADAM8; LCP1; TRIB2
TNF-alpha Signaling via NF-kB	38/200	4.19673e-05	38	PTGER4; PPP1R15A; CD80; PLEK; SLC2A3; AREG; TNF; SNN; MYC; CCL5; PMEPA1; CCL2; MAP3K8; EGR3; JAG1; SERPINB2; SMAD3; TSC22D1; LAMB3; DUSP1; PLK2; SPHK1; TNFRSF9; G0S2; KLF4; SERPINB8; KLF2; RHOB; CXCL10; SPSB1; CXCL11; BMP2; BCL6; IL23A; SGK1; MXD1; FJX1; TLR2
Epithelial Mesenchymal Transition	37/200	9.41732e-05	37	ITGB5; COL11A1; LAMA3; THBS2; AREG; FBLN2; THBS1; CDH6; GLIPR1; SGCD; CDH2; PMEPA1; CCN2; MSX1; EDIL3; PDLIM4; PDGFRB; PRRX1; BDNF; LUM; MMP2; APLP1; MMP3; PCOLCE; DCN; RHOB; TGFBR3; MMP14; COL3A1; COL1A2; MGP; PMP22; GAS1; COL6A3; TGFBI; MYL9; FBN1
Angiogenesis	10/36	0.00174333	10	JAG2; NRP1; THBD; COL3A1; JAG1; LUM; SLCO2A1; LPL; MSX1; TNFRSF21
IL-2/STAT5 Signaling	32/199	0.00305317	32	NRP1; CD81; RGS16; FGL2; SLC2A3; AHR; IKZF2; ALCAM; MYC; PLAGL1; MAP3K8; SLC39A8; GBP4; TNFRSF9; APLP1; CDC6; ETV4; DHRS3; HOPX; RHOB; HIPK2; SELP; CXCL10; BMP2; COL6A1; IL2RB; ETFBKMT; IRF8; IRF6; MXD1; SMPDL3A; TNFRSF21
Inflammatory Response	30/200	0.0108438	30	PTGER4; RGS16; AQP9; LPAR1; AHR; SLC4A4; CCL7; MYC; CCL5; STAB1; PDPN; C3AR1; HAS2; ITGB8; CCL2; SCARF1; SCN1B; SPHK1; TNFRSF9; PCDH7; OSM; SELE; CXCL10; MMP14; CXCL11; IL2RB; LTA; MXD1; CHST2; TLR2
Hypoxia	28/200	0.0309277	28	ERO1A; PPP1R15A; LXN; CITED2; SDC3; PDGFB; PYGM; SLC2A3; NDST2; AKAP12; PHKG1; CCN5; CCN2; B4GALNT2; DTNA; DUSP1; CAVIN3; B3GALT6; CP; PGF; DCN; HS3ST1; EFNA3; PKP1; ALDOC; TGFBI; CHST2; TMEM45A
TGF-beta Signaling	10/54	0.0332411	10	ACVR1; PPP1R15A; SMAD1; BMP2; SMAD3; ID1; PMEPA1; SMAD6; THBS1; HIPK2
Wnt-beta Catenin Signaling	8/42	0.0464723	8	JAG2; FZD1; WNT6; NOTCH1; JAG1; MYC; HDAC11; GNAI1

## Sheet: S4-(Fig1g-j)
Compelx-I	MC_4S	MC_5S	MC_6S	SH_4S	SH_5S	SH_6S	pvalue	padj	SIGNI.		Complex-II	MC_4S	MC_5S	MC_6S	SH_4S	SH_5S	SH_6S	pvalue	padj	SIGNI.
Ndufa4	1.34625	0.932511	0.24126	-1.11685	-0.820014	-0.583158	4.88e-11	3.53e-10	*		Sdha	-0.916717	-0.672882	-1.09889	1.02556	0.651395	1.01154	1.58e-13	1.43e-12	*
Ndufb10	0.470434	1.38374	0.76077	-0.810121	-0.912027	-0.892799	4.07e-05	0.000134685	*		Sdhaf3	1.13121	1.24294	0.153622	-0.740177	-0.949661	-0.837937	7.85e-06	2.92e-05	*
Ndufa13	-0.756755	-0.0963792	-1.56348	0.749616	0.938804	0.728198	4.62e-05	0.000151872	*		Sdhc	-0.312732	-0.272137	-1.52833	0.580359	0.0661549	1.46668	5.46e-05	0.000177228	*
Ndufaf3	0.67688	1.41342	0.504792	-0.844379	-1.02335	-0.727359	8.74e-05	0.000273906	*		Sdhaf2	1.30657	-0.900939	-1.25561	-0.313902	0.32817	0.835713	0.0083154	0.0174986	*
Ndufa6	-0.266947	-0.926898	-0.949143	-0.0963974	0.548724	1.69066	0.00011216	0.000343463	*		Sdhaf1	0.147371	1.37546	0.933348	-0.491236	-1.12984	-0.835101	0.0317319	0.0580482	_
Ndufs2	-0.428787	-0.208896	-1.5429	0.84658	0.0403133	1.29369	0.000140195	0.000421467	*		Sdhb	1.24911	1.18921	-0.320974	-1.02887	-0.912703	-0.175764	0.0452997	0.0793209	_
Ndufaf4	1.70599	0.633349	-0.156177	-0.937729	-0.690504	-0.554928	0.000191046	0.000562546	*		Sdhd	-0.427928	1.82562	-0.330952	0.458715	-0.778891	-0.746566	0.664673	0.742082	_
Ndufa3	-1.36226	-0.450381	-0.505984	0.728394	0.127886	1.46235	0.00148829	0.00370698	*
Ndufs7	0.60522	-0.264194	-1.64312	-0.243975	0.22106	1.32501	0.001495	0.00372135	*
Ndufv2	0.214891	0.055763	-1.76401	-0.123767	0.300576	1.31655	0.00292978	0.00684294	*		Complex-III	MC_4S	MC_5S	MC_6S	SH_4S	SH_5S	SH_6S	pvalue	padj	SIGNI.
Ndufa8	-1.11411	0.337417	-1.29746	1.24271	0.226642	0.604804	0.00448322	0.0100834	*		Uqcrh	-0.781048	-0.793883	-1.0602	0.428627	1.0094	1.19711	1.82e-17	2.34e-16	*
Ndufa7	1.33378	0.947408	0.0408257	-1.35314	-0.587974	-0.380899	0.00601479	0.013108	*		Uqcrb	0.0996794	-0.5214	-1.72905	0.364213	0.897114	0.889447	5.52e-07	2.42e-06	*
Ndufv3	-0.655699	-0.0570173	-1.4682	1.06907	-0.0142543	1.12609	0.0082058	0.0173025	*		Cyc1	1.08515	1.16335	0.351496	-0.753206	-1.11428	-0.732507	1.63e-06	6.74e-06	*
Ndufa9	1.15697	1.27384	-0.084403	-1.03751	-0.876493	-0.432403	0.00923686	0.0192402	*		Uqcr10	1.2168	1.07866	0.0993094	-1.31508	-0.669737	-0.409952	9.69e-05	0.000300918	*
Ndufb9	0.680469	-0.456098	-1.25795	-0.772424	0.393569	1.41243	0.0105969	0.0218027	*		Uqcrq	-0.0937786	1.76821	0.352581	-0.552068	-1.1545	-0.320438	0.100139	0.15892	_
Ndufa5	0.594175	1.32419	0.728839	-1.0147	-0.82334	-0.809164	0.0109895	0.0225316	*		Uqcrc1	0.97914	0.439599	-1.35787	-0.54931	-0.645496	1.13394	0.165933	0.243691	_
Ndufab1	1.54406	0.862741	-0.100787	-1.01191	-0.641008	-0.653103	0.0164709	0.0323981	*		Uqcr11	-0.771134	1.61874	0.704217	-0.0414246	-1.02605	-0.484349	0.407855	0.508258	_
Ndufb2	1.02613	-1.20188	-0.912748	-0.555586	0.890071	0.754009	0.0325081	0.0593034	_		Uqcrc2	1.63227	0.547319	-0.790509	-0.969911	-0.646987	0.227812	0.794159	0.848949	_
Ndufs8	0.798773	-0.00388886	-1.26855	-0.871883	-0.0645551	1.4101	0.0630018	0.106173	_		Uqcrfs1	1.06353	1.31955	-0.76058	-0.629372	-1.071	0.0778714	0.960015	0.972768	_
Ndufv1	-0.552402	0.741328	-1.31221	1.48471	-0.457939	0.0965164	0.0678915	0.113409	_
Ndufb11	-1.14108	0.933081	-0.965307	0.990208	-0.578598	0.761699	0.0714458	0.118531	_
Ndufc2	-0.440822	0.572131	-1.53819	1.4444	0.093792	-0.131309	0.0960823	0.1535	_		Complex-IV	MC_4S	MC_5S	MC_6S	SH_4S	SH_5S	SH_6S	pvalue	padj	SIGNI.
Ndufs4	1.4538	-0.225638	-1.21102	-0.816868	-0.0371304	0.836861	0.134245	0.204299	_		Cox7a1	-0.928334	-0.76515	-0.841302	0.257468	0.83405	1.44327	2.54e-17	3.21e-16	*
Ndufc1	1.61774	0.249207	-0.0126716	-1.2038	-0.899681	0.249207	0.168364	0.246664	_		Cox7a2l	1.1198	1.10192	0.426673	-0.908039	-0.943799	-0.79655	8.9e-14	8.27e-13	*
Ndufa1	-0.490536	1.54895	0.785671	0.0223896	-0.917974	-0.948505	0.178949	0.259547	_		Cox7b2	-0.973187	-0.838334	-0.865304	0.523678	1.144	1.00915	4.59e-06	1.76e-05	*
Ndufb1	1.51012	0.402309	-0.262376	-1.35852	-0.693838	0.402309	0.248246	0.340955	_		Cox4i2	1.31862	0.770285	0.535283	-0.953064	-0.639728	-1.0314	3.82e-05	0.000126993	*
Ndufb5	1.66029	0.348282	-0.439981	-1.05895	-0.836758	0.32712	0.266061	0.361083	_		Cox6a2	1.02606	1.35089	-0.118589	-1.17043	-0.814658	-0.273271	0.00151885	0.00377715	*
Ndufb7	1.26293	1.0475	-0.362186	-1.27678	-0.736339	0.0648784	0.266319	0.361371	_		Cox6b1	1.015	-0.787356	-1.32139	-0.366292	0.28071	1.17932	0.00413771	0.00937575	*
Ndufb6	-0.655721	1.68865	0.516465	0.0986962	-1.02887	-0.619217	0.283413	0.380316	_		Cox7b	0.590165	-0.553207	-1.37782	0.028873	-0.234449	1.54644	0.0041811	0.00946593	*
Ndufs3	0.717569	1.4769	0.178443	-0.337903	-1.22632	-0.808688	0.290532	0.387958	_		Cox7a2	0.737433	-0.410503	-1.36922	-0.807865	0.76897	1.08118	0.0056158	0.0123167	*
Ndufs1	1.84748	0.0605527	-1.15174	-0.254569	-0.432519	-0.0692031	0.299683	0.39786	_		Cox7c	-0.5838	-0.107163	-0.865304	-0.897293	1.02205	1.43151	0.0127803	0.0258074	*
Ndufaf1	1.61386	0.776214	-0.413236	-0.781798	-0.982832	-0.212202	0.347253	0.448269	_		Cox6c	1.16963	-0.671765	-0.981443	-0.8004	0.0285857	1.25539	0.0428909	0.0756139	_
Ndufa10	1.27614	1.04328	-0.335505	-1.29453	-0.703181	0.0137879	0.429072	0.528771	_		Cox5b	-1.33167	1.40863	-0.245994	0.864416	-0.658275	-0.0371053	0.402866	0.50363	_
Ndufs5	-0.582215	1.7941	-0.527461	-0.757427	-0.50556	0.578565	0.533085	0.626862	_		Cox5a	0.458985	1.7817	-0.352841	-1.0282	-0.608286	-0.251363	0.412964	0.513369	_
Ndufaf2	0.657481	0.347526	-0.103318	1.33375	-0.835941	-1.3995	0.577454	0.667155	_		Cox6a1	1.00692	1.32545	-0.376205	-0.616426	-1.3064	-0.0333346	0.490579	0.587649	_
Ndufs6	-1.5921	0.899031	0.457689	1.05105	-0.478939	-0.336728	0.684791	0.759495	_		Cox8a	-0.786049	1.42667	-0.0598804	0.871593	-1.24038	-0.211958	0.616617	0.701728	_
Ndufb4	-0.062445	1.56305	-0.0797375	0.531263	-1.39973	-0.552398	0.736228	0.801234	_		Cox4i1	0.452949	1.45872	-0.37187	-0.710214	-1.33135	0.501765	0.914483	0.940269	_
Ndufa12	-0.344943	-0.217501	1.39336	-1.24213	-0.589631	1.00084	0.736693	0.801685	_
Ndufa11	1.58198	0.140495	-0.651899	-1.2209	-0.449585	0.599915	0.760719	0.821472	_
Ndufa2	-1.18351	1.51905	0.472741	0.413235	-0.885976	-0.335547	0.912757	0.939045	_
Ndufb3	-0.910055	1.38944	0.274298	0.874166	-1.01003	-0.617812	0.953768	0.968614	_
Ndufb8	-0.767659	1.43634	0.257353	0.741264	-1.24717	-0.420123	0.972301	0.981689	_

## Sheet: S5-(Fig.2j-k. GSVA)
PATHWAYS	MC_1	MC_2	MC_3	MC_4	MC_5	MC_6	SH_1	SH_2	SH_3	SH_4	SH_5	SH_6		PATHWAYS OF INTREST
HALLMARK_KRAS_SIGNALING_DN	2.13748	2.68087	2.63427	2.97671	1.47035	3.0591	-2.14494	-2.39588	-2.4492	-1.94914	-2.916	-3.10361		PATHWAYS	MC_1	MC_2	MC_3	MC_4	MC_5	MC_6	SH_1	SH_2	SH_3	SH_4	SH_5	SH_6
HALLMARK_XENOBIOTIC_METABOLISM	1.22387	1.58843	1.5034	1.98484	1.88988	1.10434	-1.91213	-1.74584	-1.94283	-1.34006	-1.40458	-0.949338		HALLMARK_FATTY_ACID_METABOLISM	-1.22623	-0.115609	-0.115926	-0.0324137	-1.31268	-0.831355	0.120568	0.710029	0.835446	0.600278	1.4046	-0.0367085
HALLMARK_GLYCOLYSIS	1.41127	1.94315	2.70774	2.44381	1.7845	1.54895	-1.89481	-1.99865	-1.96406	-2.14076	-1.234	-2.60714		HALLMARK_GLYCOLYSIS	1.41127	1.94315	2.70774	2.44381	1.7845	1.54895	-1.89481	-1.99865	-1.96406	-2.14076	-1.234	-2.60714
HALLMARK_OXIDATIVE_PHOSPHORYLATION	-2.33344	-2.0254	-0.720445	-1.72816	-1.86423	-1.82622	0.858831	2.08956	2.26931	1.59916	2.60627	1.07477		HALLMARK_HYPOXIA	2.09082	2.72209	2.24877	3.46229	1.13837	0.151555	-1.32135	-2.43881	-1.81276	-2.66119	-1.14356	-2.43621
HALLMARK_COMPLEMENT	3.63075	2.25694	2.02799	3.62449	0.748283	2.71278	-2.20913	-4.48543	-2.45857	-2.02684	-1.70973	-2.11156		HALLMARK_IL6_JAK_STAT3_SIGNALING	4.68534	2.30439	-0.0535886	1.02834	1.96568	5.51859	-1.48276	-4.77526	-4.49205	-2.43431	-2.89844	0.634079
HALLMARK_EPITHELIAL_MESENCHYMAL_TRANSITION	4.81006	0.88192	3.86604	4.66573	2.8886	2.13008	-1.45101	-2.2755	-3.53904	-2.9489	-4.17553	-4.85245		HALLMARK_KRAS_SIGNALING_DN	2.13748	2.68087	2.63427	2.97671	1.47035	3.0591	-2.14494	-2.39588	-2.4492	-1.94914	-2.916	-3.10361
HALLMARK_ESTROGEN_RESPONSE_EARLY	0.651838	1.17542	1.82476	1.42462	0.658114	0.612492	-1.28207	-1.03059	-1.46136	-0.971681	-0.286671	-1.31487		HALLMARK_MYC_TARGETS_V1	-3.92494	-1.92146	-0.70012	-2.47943	-3.41015	-3.45179	1.68446	1.64538	4.88299	2.0531	3.71893	1.90302
HALLMARK_COAGULATION	3.79614	1.69656	0.700867	4.35944	1.61347	1.63377	-1.7299	-2.95297	-2.50809	-1.9817	-2.19726	-2.43033		HALLMARK_MYC_TARGETS_V2	-3.25211	-1.16574	-0.697901	-1.87782	-2.74644	-3.28089	1.60613	1.23459	4.58455	1.32497	2.48567	1.78499
HALLMARK_E2F_TARGETS	-4.29986	-3.47182	-0.34418	-5.0622	-4.51982	-2.26674	2.40095	2.68313	5.98506	2.23958	3.54853	3.10737		HALLMARK_OXIDATIVE_PHOSPHORYLATION	-2.33344	-2.0254	-0.720445	-1.72816	-1.86423	-1.82622	0.858831	2.08956	2.26931	1.59916	2.60627	1.07477
HALLMARK_HYPOXIA	2.09082	2.72209	2.24877	3.46229	1.13837	0.151555	-1.32135	-2.43881	-1.81276	-2.66119	-1.14356	-2.43621
HALLMARK_MYC_TARGETS_V1	-3.92494	-1.92146	-0.70012	-2.47943	-3.41015	-3.45179	1.68446	1.64538	4.88299	2.0531	3.71893	1.90302
HALLMARK_IL2_STAT5_SIGNALING	1.9373	1.26876	1.65847	1.46942	0.324581	0.769855	-0.882845	-2.51185	-0.878224	-1.24349	-1.00738	-0.904602
HALLMARK_MYC_TARGETS_V2	-3.25211	-1.16574	-0.697901	-1.87782	-2.74644	-3.28089	1.60613	1.23459	4.58455	1.32497	2.48567	1.78499
HALLMARK_APOPTOSIS	2.03537	0.127695	0.688626	1.3717	0.936128	2.19111	-0.632807	-1.41764	-1.62697	-0.490861	-1.52374	-1.65861
HALLMARK_CHOLESTEROL_HOMEOSTASIS	0.830534	1.85445	3.68291	1.34248	0.973074	1.05907	-1.78841	-1.42421	-1.40211	-2.81955	-0.692553	-1.61567
HALLMARK_HEME_METABOLISM	1.29007	2.02423	1.29058	3.91683	1.78547	1.21587	-3.26333	-1.67088	-3.05724	-0.991373	-0.425754	-2.11447
HALLMARK_BILE_ACID_METABOLISM	1.97312	1.54918	2.85487	0.247115	0.649191	2.37284	-1.05304	-0.725188	-1.33837	-3.03282	-1.63341	-1.8635
HALLMARK_G2M_CHECKPOINT	-3.69552	-2.02419	0.202903	-4.01844	-3.779	-1.94708	1.63419	1.88659	5.34794	1.35816	2.91055	2.12389
HALLMARK_KRAS_SIGNALING_UP	3.77841	0.315116	0.565309	2.26804	1.24931	3.35069	-1.12043	-3.33258	-2.90252	-1.32731	-1.74549	-1.09856
HALLMARK_INFLAMMATORY_RESPONSE	5.39854	2.97658	0.280967	2.54904	1.51729	5.86388	-1.41285	-4.84845	-3.95966	-4.05199	-4.56584	0.252498
HALLMARK_HEDGEHOG_SIGNALING	1.48794	2.04552	-0.412561	1.62568	0.489173	1.30259	-1.17567	-1.21619	-0.328515	-1.37949	-1.91933	-0.519152
HALLMARK_ALLOGRAFT_REJECTION	2.66637	1.06729	0.217495	0.761099	1.06032	3.44228	-1.29703	-3.05104	-2.54309	-1.15801	-1.20332	0.0376291
HALLMARK_TGF_BETA_SIGNALING	0.484947	-0.0714355	1.94081	1.20443	1.17181	0.992801	-0.316709	-1.66826	0.244323	-1.19071	-1.0674	-1.72461
HALLMARK_TNFA_SIGNALING_VIA_NFKB	6.04824	2.46266	1.14304	1.73963	0.397919	3.98873	0.0576015	-5.2337	-2.9056	-3.46564	-3.53803	-0.694844
HALLMARK_DNA_REPAIR	-2.36276	-0.746324	0.0888397	-0.634076	-1.32872	-1.98877	0.160295	0.511343	2.16165	1.57801	2.09832	0.462199
HALLMARK_ANDROGEN_RESPONSE	1.54383	-0.0879111	0.682823	0.0381223	1.35353	1.69508	-0.0992352	-0.223015	-1.44645	-0.830314	-1.31645	-1.31001
HALLMARK_IL6_JAK_STAT3_SIGNALING	4.68534	2.30439	-0.0535886	1.02834	1.96568	5.51859	-1.48276	-4.77526	-4.49205	-2.43431	-2.89844	0.634079
HALLMARK_INTERFERON_ALPHA_RESPONSE	3.64975	2.05092	0.795057	-0.760191	1.59687	4.23098	-1.17222	-3.33681	-0.891742	-1.69007	-3.65507	-0.817459
HALLMARK_NOTCH_SIGNALING	0.0129716	-1.54252	-0.949083	-0.234309	-1.32185	-0.126578	0.959354	1.15889	0.0738106	1.22401	0.199323	0.545985
HALLMARK_MITOTIC_SPINDLE	-1.04925	-1.08537	0.0330667	-2.36211	-2.41437	-0.129214	0.926505	0.907934	2.88846	-0.116276	1.30379	1.09682
HALLMARK_APICAL_JUNCTION	0.363198	0.830712	2.40888	2.12936	1.13113	0.365639	-1.95499	-1.13874	0.378254	-1.44835	-0.0288847	-3.03619
HALLMARK_ESTROGEN_RESPONSE_LATE	0.360039	1.2954	-0.21496	2.75685	1.42915	1.61921	-1.68665	-2.92274	-1.5447	0.103034	0.154092	-1.34872
HALLMARK_FATTY_ACID_METABOLISM	-1.22623	-0.115609	-0.115926	-0.0324137	-1.31268	-0.831355	0.120568	0.710029	0.835446	0.600278	1.4046	-0.0367085
HALLMARK_P53_PATHWAY	-0.865204	-0.697283	-0.395283	-0.510023	-1.39706	-0.967559	0.434936	-0.0484265	2.75279	0.551631	0.854558	0.286927
HALLMARK_SPERMATOGENESIS	0.0265532	1.05817	2.25963	0.8085	0.576035	-0.146886	-0.943093	-0.328768	-0.327162	-0.688123	-0.489089	-1.80577
HALLMARK_PANCREAS_BETA_CELLS	-0.516175	-1.253	0.0294287	-0.385915	-2.01092	-0.590689	-0.081024	0.970429	1.82998	1.01039	1.18515	-0.187654
HALLMARK_WNT_BETA_CATENIN_SIGNALING	-0.628115	-1.1223	-0.346465	0.319653	-0.934814	-1.37986	0.208918	0.2877	1.83595	1.12389	0.842287	-0.206846
HALLMARK_INTERFERON_GAMMA_RESPONSE	2.13566	1.69956	-0.891796	0.00443158	1.62388	3.7751	-0.475893	-3.59798	-0.995928	-0.920001	-2.07075	-0.286285
HALLMARK_MYOGENESIS	0.738786	0.720005	2.83242	3.11476	0.354393	0.0876018	-2.02692	0.837587	-0.741895	-2.01848	-0.495083	-3.40318
HALLMARK_ADIPOGENESIS	-0.625763	-0.890863	-0.106202	0.21839	-1.42716	-0.0801057	-0.130481	0.859358	0.982939	0.493847	0.538221	0.167817
HALLMARK_PEROXISOME	-0.514045	0.274432	0.299276	0.897245	1.0336	0.298864	-0.274408	-0.552023	-0.526613	-0.22082	-0.092561	-0.622946
HALLMARK_APICAL_SURFACE	-0.394619	1.01628	2.2322	2.45117	-0.44558	0.802858	-1.77308	-1.74176	-0.879303	-0.0976323	0.214193	-1.38473
HALLMARK_ANGIOGENESIS	2.96833	0.582726	0.525144	0.575445	-0.826039	1.8589	0.6233	-1.24374	-0.85599	-1.02441	-2.48334	-0.700321
HALLMARK_PI3K_AKT_MTOR_SIGNALING	-0.610654	0.0639304	0.560681	-0.785874	-1.63374	-0.239405	0.223521	0.374362	1.54583	-0.783106	0.977023	0.307437
HALLMARK_UV_RESPONSE_DN	0.656385	-1.23531	1.18283	-1.1464	-1.71116	-1.03712	1.64726	1.76112	1.49607	-0.696939	0.361911	-1.27866
HALLMARK_PROTEIN_SECRETION	1.51061	0.36696	0.332623	-0.415826	-0.705919	1.54903	0.686538	-0.146825	-0.774317	-1.2933	-2.01042	0.900844
HALLMARK_UV_RESPONSE_UP	-1.54529	-1.08223	0.136052	1.21002	0.108096	-0.638608	-0.793935	0.49761	0.553683	1.00078	1.81861	-1.26479
HALLMARK_MTORC1_SIGNALING	0.397426	0.551547	1.32992	-0.423535	-1.61395	1.0518	0.0876603	-0.534615	-0.794643	-1.11323	0.480709	0.580917
HALLMARK_UNFOLDED_PROTEIN_RESPONSE	-1.35677	-0.266884	1.59052	0.487438	0.593338	-1.85978	-1.68347	0.633285	1.47783	-0.172982	1.16787	-0.610389

## Sheet: S6-(Fig.2l. Mito_path)
Database	Description	GeneRatio	BgRatio	pvalue	p.adjust	qvalue	geneID	Count	Direction							174_Genes	gene_id	Log2FC	Pvalue	Padj	Direction
MSIGDB	HALLMARK_OXIDATIVE_PHOSPHORYLATION	2029-09-01	199/4394	3.04564e-06	7.61411e-05	7.37366e-05	Fdx1/Atp5a1/Surf1/Pdhb/Sdha/Pdhx/Acat1/Mrps22/Idh3b	9	UP							Lingo3	ENSMUSG00000051067	6.72	2.76e-26	4.47e-23	UP
REACT	The citric acid (TCA) cycle and respiratory electron transport	1943-07-01	163/8582	1.42092e-05	0.000788609	0.000699241	Me3/D2hgdh/Surf1/Pdhb/Sdha/Pdhx/Idh3b	7	UP							Acot1	ENSMUSG00000072949	2.77	5.85e-10	6.27e-08	UP
REACT	Pyruvate metabolism and Citric Acid (TCA) cycle	1943-06-01	47/8582	1.01518e-07	2.2537e-05	1.9983e-05	Me3/D2hgdh/Pdhb/Sdha/Pdhx/Idh3b	6	UP							Chchd10	ENSMUSG00000049422	2.55	2.94e-13	6.27e-11	UP
REACT	Mitochondrial translation	1943-06-01	86/8582	3.8463e-06	0.000284626	0.000252371	Mrps36/Gfm2/Mrpl36/Mrrf/Mrpl3/Mrps22	6	UP							Prss35	ENSMUSG00000033491	2.11	2.25e-07	1.19e-05	UP
MSIGDB	HALLMARK_FATTY_ACID_METABOLISM	2029-06-01	157/4394	0.000453875	0.00567344	0.00549428	D2hgdh/Apex1/Pdhb/Sdha/Slc22a5/Idh3b	6	UP							Pld5	ENSMUSG00000055214	1.82	0.00173532	0.0210406	UP
REACT	Translation	1943-06-01	222/8582	0.000766617	0.0243127	0.0215575	Mrps36/Gfm2/Mrpl36/Mrrf/Mrpl3/Mrps22	6	UP							Me3	ENSMUSG00000030621	1.69	0.00012057	0.00250054	UP
KEGG	Carbon metabolism	1941-05-01	122/9776	0.000145844	0.0230433	0.0213392	Acat1/Idh3b/Me3/Pdhb/Sdha	5	UP							Tst	ENSMUSG00000044986	1.51	2.09e-06	8.05e-05	UP
REACT	Metabolism of amino acids and derivatives	1943-05-01	249/8582	0.00773133	0.132027	0.117066	Tst/Mccc2/Pdhb/Pdhx/Acat1	5	UP							Fzd9	ENSMUSG00000049551	1.44	1.83e-05	0.000518794	UP
KEGG	Cellular senescence	1941-04-01	182/9776	0.00687827	0.155252	0.143771	Cdk1/Mapk12/Mcu/Ppp1cc	4	UP							Bloc1s1	ENSMUSG00000090247	1.39	0.00125133	0.0162916	UP
KEGG	Proteoglycans in cancer	1941-04-01	204/9776	0.0101997	0.161154	0.149237	Fzd9/Mapk12/Ppp1cc/Tfap4	4	UP							Dnase1l2	ENSMUSG00000024136	1.2	2.36e-05	0.000646504	UP
REACT	Citric acid cycle (TCA cycle)	1943-03-01	21/8582	0.000146349	0.00649788	0.00576151	Me3/Sdha/Idh3b	3	UP							Adgrg6	ENSMUSG00000039116	1.19	0.000689143	0.0102637	UP
KEGG	Citrate cycle (TCA cycle)	1941-03-01	32/9776	0.000312117	0.0246572	0.0228338	Idh3b/Pdhb/Sdha	3	UP							Endog	ENSMUSG00000015337	1.07	0.00321681	0.0332665	UP
KEGG	Pyruvate metabolism	1941-03-01	44/9776	0.000804815	0.0423869	0.0392524	Acat1/Me3/Pdhb	3	UP							Coa7	ENSMUSG00000048351	1.05	6.72e-08	3.98e-06	UP
REACT	Signaling by Retinoic Acid	1943-03-01	42/8582	0.00117398	0.0325779	0.028886	Pdhb/Pdhx/Rdh13	3	UP							Slc1a5	ENSMUSG00000001918	0.99	3.77e-11	5.15e-09	UP
KEGG	Aminoacyl-tRNA biosynthesis	1941-03-01	66/9776	0.00260873	0.0886388	0.0820839	Mtfmt/Pars2/Yars2	3	UP							D2hgdh	ENSMUSG00000073609	0.99	3.79e-05	0.000965918	UP
KEGG	Oocyte meiosis	1941-03-01	123/9776	0.0146337	0.192677	0.178428	Cdk1/Mapk12/Ppp1cc	3	UP							Cdk1	ENSMUSG00000019942	0.91	1.05e-12	1.98e-10	UP
KEGG	Hippo signaling pathway	1941-03-01	158/9776	0.0282075	0.297119	0.275146	Bbc3/Fzd9/Ppp1cc	3	UP							Ptrh2	ENSMUSG00000072582	0.86	4.37e-05	0.00109355	UP
REACT	Fatty acid metabolism	1943-03-01	163/8582	0.047738	0.306165	0.271469	Acot1/Hacd3/Slc22a5	3	UP							Recql4	ENSMUSG00000033762	0.81	9.27e-06	0.000288981	UP
KEGG	One carbon pool by folate	1941-02-01	19/9776	0.00280503	0.0886388	0.0820839	Dhfr/Mtfmt	2	UP							Oma1	ENSMUSG00000035069	0.77	4.78e-08	2.95e-06	UP
REACT	Regulation of pyruvate dehydrogenase (PDH) complex	1943-02-01	16/8582	0.00281457	0.069426	0.0615584	Pdhb/Pdhx	2	UP							Thg1l	ENSMUSG00000011254	0.77	1.01e-06	4.24e-05	UP
REACT	Branched-chain amino acid catabolism	1943-02-01	18/8582	0.00356585	0.0791619	0.070191	Mccc2/Acat1	2	UP							Mrps36	ENSMUSG00000061474	0.77	0.000172905	0.0033464	UP
REACT	Pyruvate metabolism	1943-02-01	24/8582	0.00631125	0.126509	0.112173	Pdhb/Pdhx	2	UP							Pars2	ENSMUSG00000043572	0.76	0.00152	0.0189995	UP
KEGG	Fatty acid elongation	1941-02-01	29/9776	0.0064858	0.155252	0.143771	Acot1/Hacd3	2	UP							Apbb2	ENSMUSG00000029207	0.76	0.00309761	0.0323284	UP
REACT	Myogenesis	1943-02-01	25/8582	0.00683835	0.126509	0.112173	Mapk12/Abl1	2	UP							Grk6	ENSMUSG00000074886	0.75	0.000332939	0.00569931	UP
KEGG	Biosynthesis of unsaturated fatty acids	1941-02-01	34/9776	0.00884423	0.155265	0.143783	Acot1/Hacd3	2	UP							Tfap4	ENSMUSG00000005718	0.75	0.000798613	0.011475	UP
KEGG	2-Oxocarboxylic acid metabolism	1941-02-01	34/9776	0.00884423	0.155265	0.143783	Idh3b/Pdhb	2	UP							Mapk12	ENSMUSG00000022610	0.75	0.00186616	0.022089	UP
REACT	Glyoxylate metabolism and glycine degradation	1943-02-01	29/8582	0.0091381	0.138701	0.122983	Pdhb/Pdhx	2	UP							Sfxn1	ENSMUSG00000021474	0.74	1.36e-05	0.000404508	UP
REACT	HDR through Single Strand Annealing (SSA)	1943-02-01	33/8582	0.0117347	0.153241	0.135875	Abl1/Rad51	2	UP							Gfm2	ENSMUSG00000021666	0.73	1.42e-06	5.73e-05	UP
KEGG	Valine, leucine and isoleucine degradation	1941-02-01	57/9776	0.0236823	0.287831	0.266546	Acat1/Mccc2	2	UP							Mrpl36	ENSMUSG00000021607	0.73	0.000416462	0.00687446	UP
KEGG	Fatty acid metabolism	1941-02-01	62/9776	0.027694	0.297119	0.275146	Acat1/Hacd3	2	UP							Sirt5	ENSMUSG00000054021	0.72	0.00056766	0.00880145	UP
KEGG	Central carbon metabolism in cancer	1941-02-01	69/9776	0.0337335	0.313523	0.290337	Pdhb/Slc1a5	2	UP							Zbtb3	ENSMUSG00000071661	0.71	0.00546934	0.0493589	UP
KEGG	p53 signaling pathway	1941-02-01	75/9776	0.0392811	0.344801	0.319303	Bbc3/Cdk1	2	UP							Mccc2	ENSMUSG00000021646	0.7	4.39e-05	0.00109715	UP
REACT	Metabolism of lipids	1949-09-01	592/8582	0.00567185	0.119739	0.0988428	Acot13/Hmgcl/Amacr/Chpt1/Acad11/Slc44a1/Acad10/Ch25h/Ehhadh	9	DOWN							Gtpbp6	ENSMUSG00000033434	0.7	0.000162213	0.00319829	UP
REACT	Metabolism of amino acids and derivatives	1949-07-01	249/8582	0.00048238	0.0233568	0.0192807	Mccc1/Ivd/Aldh4a1/Pycr1/Slc44a1/Aldh6a1/Arg2	7	DOWN							Fdx1	ENSMUSG00000032051	0.69	5.61e-06	0.000186171	UP
KEGG	Alzheimer disease	1951-07-01	389/9776	0.00381845	0.122561	0.11	Atg13/Cox4i2/Ndufa4l2/Nos1/Ppp3ca/Raf1/Slc39a8	7	DOWN							Ptcd2	ENSMUSG00000021650	0.69	5.85e-06	0.000192021	UP
MSIGDB	HALLMARK_IL2_STAT5_SIGNALING	1937-06-01	199/4394	0.00573894	0.145396	0.136651	Tgm2/Amacr/Dhrs3/Mxd1/Etfbkmt/Slc39a8	6	DOWN							Bbc3	ENSMUSG00000002083	0.69	0.000796833	0.0114579	UP
KEGG	Pathways of neurodegeneration - multiple diseases	1951-06-01	481/9776	0.0380265	0.296186	0.265829	Atg13/Cox4i2/Ndufa4l2/Nos1/Ppp3ca/Raf1	6	DOWN							Hacd3	ENSMUSG00000033629	0.66	0.000196061	0.00369508	UP
REACT	Fatty acid metabolism	1949-05-01	163/8582	0.00225776	0.0714956	0.0590185	Acot13/Amacr/Acad11/Acad10/Ehhadh	5	DOWN							Crls1	ENSMUSG00000027357	0.64	0.000250203	0.0045097	UP
MSIGDB	HALLMARK_INFLAMMATORY_RESPONSE	1937-05-01	201/4394	0.0252141	0.235332	0.221176	Raf1/Gabbr1/Nlrp3/Mxd1/Tlr2	5	DOWN							Pus1	ENSMUSG00000029507	0.64	0.000969143	0.0133615	UP
KEGG	Valine, leucine and isoleucine degradation	1951-05-01	57/9776	1.07874e-05	0.0020496	0.00183953	Aldh6a1/Ehhadh/Hmgcl/Ivd/Mccc1	5	DOWN							Pusl1	ENSMUSG00000051557	0.64	0.00124924	0.0162753	UP
KEGG	Amyotrophic lateral sclerosis	1951-05-01	375/9776	0.0449062	0.304721	0.273489	Atg13/Cox4i2/Ndufa4l2/Nos1/Ppp3ca	5	DOWN							Nln	ENSMUSG00000021710	0.64	0.00436945	0.0416364	UP
REACT	Peroxisomal protein import	1949-04-01	65/8582	0.000491723	0.0233568	0.0192807	Hmgcl/Amacr/Gstk1/Ehhadh	4	DOWN							Iba57	ENSMUSG00000049287	0.62	0.00168489	0.0205155	UP
REACT	Protein localization	1949-04-01	102/8582	0.00264449	0.071779	0.0592525	Hmgcl/Amacr/Gstk1/Ehhadh	4	DOWN							Apex1	ENSMUSG00000035960	0.62	0.00497137	0.0461522	UP
REACT	Metabolism of water-soluble vitamins and cofactors	1949-04-01	110/8582	0.00347484	0.0825274	0.0681251	Mocs1/Cyb5r3/Mccc1/Mocos	4	DOWN							Smurf1	ENSMUSG00000038780	0.61	0.00116019	0.0153416	UP
REACT	Metabolism of vitamins and cofactors	1949-04-01	169/8582	0.0154507	0.161816	0.133576	Mocs1/Cyb5r3/Mccc1/Mocos	4	DOWN							Atp5a1	ENSMUSG00000025428	0.61	0.00136585	0.0175472	UP
MSIGDB	HALLMARK_PEROXISOME	1937-04-01	103/4394	0.0103854	0.145396	0.136651	Hmgcl/Dhrs3/Gstk1/Ehhadh	4	DOWN							Brat1	ENSMUSG00000000148	0.6	0.00019146	0.00363662	UP
KEGG	Arginine and proline metabolism	1951-04-01	54/9776	0.000171427	0.0162856	0.0146164	Aldh4a1/Arg2/Nos1/Pycr1	4	DOWN							Surf1	ENSMUSG00000015790	0.6	0.00294549	0.0309965	UP
KEGG	Biosynthesis of amino acids	1951-04-01	79/9776	0.000739977	0.0468652	0.0420618	Arg2/Eno4/Pcx/Pycr1	4	DOWN							Noa1	ENSMUSG00000036285	0.59	0.00116996	0.0154393	UP
KEGG	Peroxisome	1951-04-01	87/9776	0.00106317	0.0505004	0.0453245	Amacr/Ehhadh/Gstk1/Hmgcl	4	DOWN							Dhfr	ENSMUSG00000021707	0.58	0.000223083	0.00412934	UP
KEGG	Chemical carcinogenesis - reactive oxygen species	1951-04-01	229/9776	0.0310749	0.294284	0.264122	Cox4i2/Mgst1/Ndufa4l2/Raf1	4	DOWN							Pdhb	ENSMUSG00000021748	0.57	7.64e-08	4.46e-06	UP
KEGG	Calcium signaling pathway	1951-04-01	254/9776	0.0429209	0.302036	0.27108	Casq1/Mcoln1/Nos1/Ppp3ca	4	DOWN							Tnrc18	ENSMUSG00000039477	0.57	0.000477709	0.00761605	UP
REACT	Branched-chain amino acid catabolism	1949-03-01	18/8582	0.000134398	0.0233568	0.0192807	Mccc1/Ivd/Aldh6a1	3	DOWN							Mrrf	ENSMUSG00000026887	0.57	0.00166467	0.0203574	UP
REACT	Mitochondrial Fatty Acid Beta-Oxidation	1949-03-01	36/8582	0.00109405	0.0415737	0.0343185	Acot13/Acad11/Acad10	3	DOWN							Abhd11	ENSMUSG00000040532	0.57	0.00367127	0.0366787	UP
REACT	Transport of bile salts and organic acids, metal ions and amine compounds	1949-03-01	70/8582	0.00732297	0.139137	0.114855	Slc44a1/Slc39a8/Slc6a13	3	DOWN							Slc25a33	ENSMUSG00000028982	0.57	0.0050743	0.0469925	UP
REACT	Stimuli-sensing channels	1949-03-01	95/8582	0.0167677	0.161816	0.133576	Raf1/Mcoln1/Casq1	3	DOWN							Sdha	ENSMUSG00000021577	0.56	0.000167019	0.00326412	UP
KEGG	Long-term potentiation	1951-03-01	67/9776	0.00506693	0.124913	0.11211	Ppp3ca/Raf1/Rps6ka6	3	DOWN							Lysmd2	ENSMUSG00000032184	0.56	0.000704602	0.0104172	UP
KEGG	B cell receptor signaling pathway	1951-03-01	84/9776	0.00947288	0.162544	0.145884	Cd72/Ppp3ca/Raf1	3	DOWN							Atp23	ENSMUSG00000025436	0.56	0.00179535	0.0214338	UP
KEGG	PD-L1 expression and PD-1 checkpoint pathway in cancer	1951-03-01	88/9776	0.0107521	0.162544	0.145884	Ppp3ca/Raf1/Tlr2	3	DOWN							Mtif3	ENSMUSG00000016510	0.55	0.0010009	0.0136442	UP
KEGG	Choline metabolism in cancer	1951-03-01	98/9776	0.0143711	0.182034	0.163377	Chpt1/Raf1/Slc44a1	3	DOWN							Pdhx	ENSMUSG00000010914	0.54	2.73e-05	0.000731346	UP
KEGG	C-type lectin receptor signaling pathway	1951-03-01	112/9776	0.0204704	0.243086	0.218172	Nlrp3/Ppp3ca/Raf1	3	DOWN							Crtc3	ENSMUSG00000030527	0.54	8.55e-05	0.00189993	UP
KEGG	Carbon metabolism	1951-03-01	122/9776	0.0255754	0.285843	0.256546	Aldh6a1/Eno4/Pcx	3	DOWN							2310061I04Rik	ENSMUSG00000050705	0.54	0.0052524	0.0482427	UP
KEGG	Estrogen signaling pathway	1951-03-01	134/9776	0.0325262	0.294284	0.264122	Gabbr1/Greb1/Raf1	3	DOWN							Mettl17	ENSMUSG00000004561	0.54	0.00536277	0.0488054	UP
KEGG	Oxidative phosphorylation	1951-03-01	141/9776	0.0369933	0.296186	0.265829	Cox4i2/Ndufa4l2/Ppa2	3	DOWN							Abl1	ENSMUSG00000026842	0.53	0.000428476	0.00700758	UP
REACT	Molybdenum cofactor biosynthesis	1949-02-01	8582-05-01	0.000315897	0.0233568	0.0192807	Mocs1/Mocos	2	DOWN							Acat1	ENSMUSG00000032047	0.52	0.00161569	0.0199008	UP
REACT	Synthesis of PC	1949-02-01	24/8582	0.00813583	0.140528	0.116004	Chpt1/Slc44a1	2	DOWN							Slc22a5	ENSMUSG00000018900	0.51	4.59e-06	0.000158421	UP
REACT	Peroxisomal lipid metabolism	1949-02-01	27/8582	0.0102347	0.161816	0.133576	Amacr/Ehhadh	2	DOWN							Mrpl3	ENSMUSG00000032563	0.5	0.000346069	0.00586203	UP
REACT	Synthesis of bile acids and bile salts	1949-02-01	34/8582	0.0159487	0.161816	0.133576	Amacr/Ch25h	2	DOWN							Ngdn	ENSMUSG00000022204	0.5	0.000942019	0.0130898	UP
REACT	Glutathione conjugation	1949-02-01	37/8582	0.0187297	0.169459	0.139886	Mgst1/Gstk1	2	DOWN							Mgarp	ENSMUSG00000037161	0.49	0.00364402	0.0365004	UP
REACT	Signaling by Retinoic Acid	1949-02-01	42/8582	0.0237808	0.19645	0.162167	Pdk3/Dhrs3	2	DOWN							Paics	ENSMUSG00000029247	0.49	0.0042721	0.0409531	UP
REACT	Bile acid and bile salt metabolism	1949-02-01	44/8582	0.0259409	0.198659	0.16399	Amacr/Ch25h	2	DOWN							Rad51	ENSMUSG00000027323	0.48	0.000640804	0.00970041	UP
REACT	Pyruvate metabolism and Citric Acid (TCA) cycle	1949-02-01	47/8582	0.0293246	0.198988	0.164262	Pdk3/Adhfe1	2	DOWN							Mrps22	ENSMUSG00000032459	0.48	0.000745744	0.0108763	UP
REACT	Ion homeostasis	1949-02-01	52/8582	0.0353304	0.207431	0.171231	Nos1/Casq1	2	DOWN							Mgme1	ENSMUSG00000027424	0.48	0.00148017	0.0185854	UP
REACT	Gamma carboxylation, hypusinylation, hydroxylation, and arylsulfatase activation	1949-02-01	54/8582	0.0378554	0.207431	0.171231	F7/Fn3k	2	DOWN							Oxnad1	ENSMUSG00000021906	0.48	0.0029495	0.0310161	UP
KEGG	Primary bile acid biosynthesis	1951-02-01	18/9776	0.00387036	0.122561	0.11	Amacr/Ch25h	2	DOWN							Rdh13	ENSMUSG00000008435	0.46	0.00214335	0.0245757	UP
KEGG	Arginine biosynthesis	1951-02-01	21/9776	0.00525948	0.124913	0.11211	Arg2/Nos1	2	DOWN							Kat8	ENSMUSG00000030801	0.46	0.0046775	0.043907	UP
KEGG	Folate biosynthesis	1951-02-01	26/9776	0.00800553	0.162544	0.145884	Mocos/Mocs1	2	DOWN							Mto1	ENSMUSG00000032342	0.45	0.00196769	0.023024	UP
KEGG	Butanoate metabolism	1951-02-01	27/9776	0.00861732	0.162544	0.145884	Ehhadh/Hmgcl	2	DOWN							Ankrd52	ENSMUSG00000014498	0.45	0.00233265	0.0261743	UP
KEGG	Propanoate metabolism	1951-02-01	31/9776	0.0112656	0.162544	0.145884	Aldh6a1/Ehhadh	2	DOWN							Yars2	ENSMUSG00000022792	0.45	0.00366753	0.0366601	UP
KEGG	beta-Alanine metabolism	1951-02-01	32/9776	0.0119769	0.162544	0.145884	Aldh6a1/Ehhadh	2	DOWN							Ppp1cc	ENSMUSG00000004455	0.44	0.000133325	0.00272433	UP
KEGG	Tryptophan metabolism	1951-02-01	52/9776	0.0299731	0.294284	0.264122	Ehhadh/Kyat3	2	DOWN							Fastkd3	ENSMUSG00000021532	0.44	0.00183824	0.02184	UP
KEGG	VEGF signaling pathway	1951-02-01	58/9776	0.0366353	0.296186	0.265829	Ppp3ca/Raf1	2	DOWN							Mtfmt	ENSMUSG00000059183	0.43	0.000736068	0.0107594	UP
KEGG	Long-term depression	1951-02-01	60/9776	0.0389719	0.296186	0.265829	Nos1/Raf1	2	DOWN							Mcu	ENSMUSG00000009647	0.43	0.00199625	0.0232182	UP
KEGG	GnRH secretion	1951-02-01	63/9776	0.0425804	0.302036	0.27108	Gabbr1/Raf1	2	DOWN							Kctd6	ENSMUSG00000021752	0.43	0.00245692	0.0272692	UP
																Pgam5	ENSMUSG00000029500	0.41	0.00530644	0.0485156	UP
																Glod4	ENSMUSG00000017286	0.4	0.000831153	0.0118287	UP
																Ints14	ENSMUSG00000034263	0.39	0.000668942	0.0100352	UP
																Idh3b	ENSMUSG00000027406	0.39	0.00490232	0.0455984	UP
																Heatr6	ENSMUSG00000000976	0.37	0.00318049	0.032963	UP
																Mtfr1	ENSMUSG00000027601	-0.33	0.0047584	0.0444781	DOWN
																Raf1	ENSMUSG00000000441	-0.36	0.000101009	0.00217866	DOWN
																Mcoln1	ENSMUSG00000004567	-0.46	0.0015935	0.0197026	DOWN
																Fbxl12	ENSMUSG00000066892	-0.47	0.000120193	0.00249539	DOWN
																Atg13	ENSMUSG00000027244	-0.48	0.00154927	0.0192415	DOWN
[truncated: 81 more rows]

## Sheet: S7-(Fig.3cd)
Genes	gene_biotype	gene_description	gene_id	gene_chr	gene_start	gene_end	gene_strand	gene_length	tf_family	baseMean	log2FoldChange	lfcSE	pvalue	padj	MC_1	MC_2	MC_3	MC_4	MC_5	MC_6	SH_1	SH_2	SH_3	SH_4	SH_5	SH_6	Status	Directions
[truncated: 2,164 more rows]

[truncated: 2 more sheets: S8-(Fig.3e & Fig.S3ab), S9-(Fig.4)]
